# Supplementary material for: 7-Diethyl­amino-2-oxo-2H-chromene-3-carbohydrazide
Source: Acta Crystallogr Sect E Struct Rep Online. 2011 Apr 13;67(Pt 5):o1107. doi: 10.1107/S1600536811010944 (PMC3089128; doi:10.1107/S1600536811010944)
Supplement: Supplementary file 1 [file e-67-o1107-sup1.cif]

##############################################################################
#                                                                            #
# This CIF contains the data in a paper accepted for publication in          #
# Acta Crystallographica Section E. It conforms to the requirements of       #
# Notes for Authors for Acta Crystallographica Section E, and has been       #
# peer reviewed under the auspices of the IUCr Commission on Journals.       #
#                                                                            #
# Full details of the Crystallographic Information File format               #
# are given in the paper "The Crystallographic Information File (CIF):       #
# a New Standard Archive File for Crystallography" by S. R. Hall, F. H.      #
# Allen and I. D. Brown [Acta Cryst. (1991), A47, 655-685].                  #
#                                                                            #
# The current version of the core CIF dictionary is obtainable from          #
# ftp://ftp.iucr.org/pub/cif_core.dic.                                       #
#                                                                            #
# Software is freely available for graphical display of the structure(s)     #
# in this CIF. For information consult the CIF software page                 #
# http://www.iucr.org/resources/cif/software.                                #
#                                                                            #
# This file may be used for bona fide research purposes within the           #
# scientific community so long as proper attribution is given to the journal # 
# article from which it was obtained.                                        #
#                                                                            #
##############################################################################
data_global
_audit_creation_method     'SHELXL-97'
_journal_data_validation_number     ?
_journal_date_recd_electronic     2011-03-16
_journal_date_accepted     2011-03-24
_journal_name_full     'Acta Crystallographica, Section E'
_journal_year     2011
_journal_volume     67
_journal_issue      5
_journal_page_first     o1107
_journal_page_last     o1107
_journal_paper_category     QO
_journal_coeditor_code     CV5061
_publ_contact_author_name     'Prof. Bing-Zhu Yin'
_publ_contact_author_address
;
Key Laboratory of Natural Resources of Changbai Mountain
& Functional Molecules (Yanbian University),
Ministry of Eduction
Yanji 133002
People's Republic of China
;
_publ_contact_author_email     zqcong@ybu.edu.cn
_publ_contact_author_fax     '(86)433 2732456'
_publ_contact_author_phone     '(86)433 2732298'
_publ_section_title
;
7-Diethylamino-2-oxo-2<i>H</i>-chromene-3-carbohydrazide
;
loop_
    _publ_author_name
    _publ_author_footnote
    _publ_author_address
    'Li-Jun Zhang' .
;
Key Laboratory of Natural Resources of Changbai Mountain
& Functional Molecules (Yanbian University),
Ministry of Eduction
Yanji 133002
People's Republic of China
;
    'Bing-Zhu Yin' .
;
Key Laboratory of Natural Resources of Changbai Mountain
& Functional Molecules (Yanbian University),
Ministry of Eduction
Yanji 133002
People's Republic of China
;
data_I
_chemical_name_systematic
;
7-Diethylamino-2-oxo-2<i>H</i>-chromene-3-carbohydrazide
;
_chemical_name_common     ?
_chemical_formula_moiety     'C14 H17 N3 O3'
_chemical_formula_sum     'C14 H17 N3 O3'
_chemical_formula_iupac     'C14 H17 N3 O3'
_chemical_formula_weight     275.31
_chemical_melting_point     ?
_symmetry_cell_setting     triclinic
_symmetry_space_group_name_H-M     'P -1'
_symmetry_space_group_name_HALL     '-P 1'
loop_
    _symmetry_equiv_pos_as_xyz
    'x, y, z'
    '-x, -y, -z'
_cell_length_a     9.3438(19)
_cell_length_b     12.771(3)
_cell_length_c     12.978(3)
_cell_angle_alpha     95.17(3)
_cell_angle_beta     110.13(3)
_cell_angle_gamma     106.18(3)
_cell_volume     1366.4(5)
_cell_formula_units_Z     4
_cell_measurement_reflns_used     8202
_cell_measurement_theta_min     3.19
_cell_measurement_theta_max     27.52
_cell_measurement_temperature     290(2)
_exptl_crystal_description     block
_exptl_crystal_colour     yellow
_exptl_crystal_size_max     0.14
_exptl_crystal_size_mid     0.12
_exptl_crystal_size_min     0.11
_exptl_crystal_density_diffrn     1.338
_exptl_crystal_density_meas     ?
_exptl_crystal_density_method     'not measured'
_exptl_crystal_F_000     584
_exptl_absorpt_coefficient_mu     0.096
_exptl_absorpt_correction_type     multi-scan
_exptl_absorpt_process_details     '(ABSCOR; Higashi, 1995)'
_exptl_absorpt_correction_T_min     0.9867
_exptl_absorpt_correction_T_max     0.9895
_exptl_special_details
;
(See detailed section in the paper)
;
_diffrn_ambient_temperature     290(2)
_diffrn_radiation_type     MoK\a
_diffrn_radiation_wavelength     0.71073
_diffrn_radiation_source     'fine-focus sealed tube'
_diffrn_radiation_monochromator     graphite
_diffrn_measurement_device_type     'Rigaku R-AXIS RAPID'
_diffrn_measurement_method     '\w scans'
_diffrn_detector_area_resol_mean     ?
_diffrn_reflns_number     13506
_diffrn_reflns_av_R_equivalents     0.0298
_diffrn_reflns_av_sigmaI/netI     0.0441
_diffrn_reflns_theta_min     3.19
_diffrn_reflns_theta_max     27.48
_diffrn_reflns_theta_full     27.48
_diffrn_measured_fraction_theta_max     0.989
_diffrn_measured_fraction_theta_full     0.989
_diffrn_reflns_limit_h_min     -12
_diffrn_reflns_limit_h_max     10
_diffrn_reflns_limit_k_min     -16
_diffrn_reflns_limit_k_max     16
_diffrn_reflns_limit_l_min     -16
_diffrn_reflns_limit_l_max     16
_diffrn_standards_number     0
_diffrn_standards_interval_count     0
_diffrn_standards_interval_time     0
_diffrn_standards_decay_%     0
_refine_special_details
;
Refinement of <i>F</i>^2^ against ALL reflections. The weighted <i>R</i>-factor
<i>wR</i> and goodness of fit <i>S</i> are based on <i>F</i>^2^, conventional
<i>R</i>-factors <i>R</i> are based on <i>F</i>, with <i>F</i> set to zero for
negative <i>F</i>^2^. The threshold expression of <i>F</i>^2^ >
\s(<i>F</i>^2^) is used only for calculating <i>R</i>-factors(gt) <i>etc</i>.
and is not relevant to the choice of reflections for refinement.
<i>R</i>-factors based on <i>F</i>^2^ are statistically about twice as large
as those based on <i>F</i>, and <i>R</i>- factors based on ALL data will be
even larger.
;
_reflns_number_total     6186
_reflns_number_gt     3402
_reflns_threshold_expression     >2sigma(I)
_refine_ls_structure_factor_coef     Fsqd
_refine_ls_matrix_type     full
_refine_ls_R_factor_all     0.0880
_refine_ls_R_factor_gt     0.0447
_refine_ls_wR_factor_gt     0.1037
_refine_ls_wR_factor_ref     0.1169
_refine_ls_goodness_of_fit_ref     1.010
_refine_ls_restrained_S_all     1.010
_refine_ls_number_reflns     6186
_refine_ls_number_parameters     383
_refine_ls_number_restraints     6
_refine_ls_hydrogen_treatment     mixed
_refine_ls_weighting_scheme     calc
_refine_ls_weighting_details
                 'calc w=1/[\s^2^(Fo^2^)+(0.0543P)^2^] where P=(Fo^2^+2Fc^2^)/3'
_atom_sites_solution_hydrogens     geom
_atom_sites_solution_primary     direct
_atom_sites_solution_secondary     difmap
_refine_ls_shift/su_max     0.005
_refine_ls_shift/su_mean     0.001
_refine_diff_density_max     0.183
_refine_diff_density_min     -0.191
_refine_ls_extinction_method     none
_refine_ls_extinction_coef     ?
loop_
    _atom_type_symbol
    _atom_type_description
    _atom_type_scat_dispersion_real
    _atom_type_scat_dispersion_imag
    _atom_type_scat_source
    'C' 'C' 0.0033 0.0016
                         'International Tables Vol C Tables 4.2.6.8 and 6.1.1.4'
    'H' 'H' 0.0000 0.0000
                         'International Tables Vol C Tables 4.2.6.8 and 6.1.1.4'
    'N' 'N' 0.0061 0.0033
                         'International Tables Vol C Tables 4.2.6.8 and 6.1.1.4'
    'O' 'O' 0.0106 0.0060
                         'International Tables Vol C Tables 4.2.6.8 and 6.1.1.4'
_computing_data_collection     'RAPID-AUTO (Rigaku Corporation, 1998)'
_computing_cell_refinement     'RAPID-AUTO (Rigaku Corporation, 1998)'
_computing_data_reduction
                      'CrystalStructure (Rigaku/MSC & Rigaku Corporation, 2002)'
_computing_structure_solution     'SHELXS97 (Sheldrick, 2008)'
_computing_structure_refinement     'SHELXL97 (Sheldrick, 2008)'
_computing_molecular_graphics     'PLATON (Spek, 2009)'
_computing_publication_material     'SHELXL97 (Sheldrick, 2008)'
loop_
    _atom_site_type_symbol
    _atom_site_label
    _atom_site_fract_x
    _atom_site_fract_y
    _atom_site_fract_z
    _atom_site_U_iso_or_equiv
    _atom_site_adp_type
    _atom_site_calc_flag
    _atom_site_refinement_flags
    _atom_site_occupancy
    _atom_site_symmetry_multiplicity
    _atom_site_disorder_assembly
    _atom_site_disorder_group
    C C1 0.21139(18) 0.57501(13) 1.19989(14) 0.0463(4) Uani d . 1 1 . .
    C C2 0.13466(18) 0.48762(12) 1.24574(13) 0.0436(4) Uani d . 1 1 . .
    C C3 0.13127(19) 0.50961(13) 1.35921(14) 0.0492(4) Uani d . 1 1 . .
    C C4 0.06725(18) 0.38172(12) 1.18533(13) 0.0463(4) Uani d . 1 1 . .
    H H4 0.0150 0.3265 1.2146 0.056 Uiso calc R 1 1 . .
    C C5 0.07300(18) 0.35191(12) 1.08046(13) 0.0443(4) Uani d . 1 1 . .
    C C6 0.15295(17) 0.43610(12) 1.03866(13) 0.0426(4) Uani d . 1 1 . .
    C C7 0.17389(18) 0.41745(13) 0.93993(14) 0.0494(4) Uani d . 1 1 . .
    H H7 0.2289 0.4764 0.9159 0.059 Uiso calc R 1 1 . .
    C C8 0.11153(18) 0.30841(13) 0.87521(13) 0.0484(4) Uani d . 1 1 . .
    C C9 0.02840(19) 0.22172(13) 0.91645(14) 0.0524(4) Uani d . 1 1 . .
    H H9 -0.0144 0.1489 0.8754 0.063 Uiso calc R 1 1 . .
    C C10 0.01086(19) 0.24390(13) 1.01450(14) 0.0516(4) Uani d . 1 1 . .
    H H10 -0.0443 0.1855 1.0391 0.062 Uiso calc R 1 1 . .
    C C11 0.0769(2) 0.17291(15) 0.71424(16) 0.0645(5) Uani d . 1 1 . .
    H H11A 0.0960 0.1239 0.7666 0.077 Uiso calc R 1 1 . .
    H H11B 0.1411 0.1699 0.6698 0.077 Uiso calc R 1 1 . .
    C C12 -0.0988(2) 0.13259(17) 0.63824(16) 0.0768(6) Uani d . 1 1 . .
    H H12A -0.1625 0.1375 0.6817 0.115 Uiso calc R 1 1 . .
    H H12B -0.1295 0.0565 0.6013 0.115 Uiso calc R 1 1 . .
    H H12C -0.1168 0.1780 0.5832 0.115 Uiso calc R 1 1 . .
    C C13 0.2090(2) 0.37670(15) 0.72996(15) 0.0640(5) Uani d . 1 1 . .
    H H13A 0.1828 0.4430 0.7462 0.077 Uiso calc R 1 1 . .
    H H13B 0.1687 0.3532 0.6491 0.077 Uiso calc R 1 1 . .
    C C14 0.3890(2) 0.40375(17) 0.77862(19) 0.0777(6) Uani d . 1 1 . .
    H H14A 0.4301 0.4333 0.8577 0.116 Uiso calc R 1 1 . .
    H H14B 0.4371 0.4580 0.7430 0.116 Uiso calc R 1 1 . .
    H H14C 0.4149 0.3373 0.7662 0.116 Uiso calc R 1 1 . .
    C C15 0.2466(2) 0.11381(14) 1.16812(14) 0.0526(4) Uani d . 1 1 . .
    C C16 0.36577(19) 0.22392(14) 1.21170(14) 0.0506(4) Uani d . 1 1 . .
    C C17 0.3901(2) 0.29587(15) 1.31736(15) 0.0556(4) Uani d . 1 1 . .
    C C18 0.4607(2) 0.26342(14) 1.15444(14) 0.0544(4) Uani d . 1 1 . .
    H H18 0.5359 0.3349 1.1819 0.065 Uiso calc R 1 1 . .
    C C19 0.44932(19) 0.20030(13) 1.05563(14) 0.0493(4) Uani d . 1 1 . .
    C C20 0.33527(18) 0.09381(13) 1.01525(13) 0.0466(4) Uani d . 1 1 . .
    C C21 0.31367(19) 0.02453(13) 0.92049(14) 0.0512(4) Uani d . 1 1 . .
    H H21 0.2345 -0.0454 0.8962 0.061 Uiso calc R 1 1 . .
    C C22 0.41151(19) 0.05924(13) 0.85967(14) 0.0494(4) Uani d . 1 1 . .
    C C23 0.5282(2) 0.16798(14) 0.90010(14) 0.0547(4) Uani d . 1 1 . .
    H H23 0.5936 0.1939 0.8614 0.066 Uiso calc R 1 1 . .
    C C24 0.5454(2) 0.23412(14) 0.99384(15) 0.0571(4) Uani d . 1 1 . .
    H H24 0.6236 0.3045 1.0184 0.069 Uiso calc R 1 1 . .
    C C25 0.4975(2) 0.02687(16) 0.70252(16) 0.0687(5) Uani d . 1 1 . .
    H H25A 0.5055 -0.0386 0.6639 0.082 Uiso calc R 1 1 . .
    H H25B 0.6054 0.0717 0.7547 0.082 Uiso calc R 1 1 . .
    C C26 0.4354(3) 0.09271(17) 0.61840(16) 0.0806(6) Uani d . 1 1 . .
    H H26A 0.3285 0.0490 0.5663 0.121 Uiso calc R 1 1 . .
    H H26B 0.5055 0.1117 0.5786 0.121 Uiso calc R 1 1 . .
    H H26C 0.4322 0.1596 0.6563 0.121 Uiso calc R 1 1 . .
    C C27 0.2699(2) -0.11834(14) 0.72177(16) 0.0646(5) Uani d . 1 1 . .
    H H27A 0.2679 -0.1551 0.7837 0.078 Uiso calc R 1 1 . .
    H H27B 0.2989 -0.1627 0.6727 0.078 Uiso calc R 1 1 . .
    C C28 0.1023(2) -0.11651(16) 0.65768(16) 0.0717(5) Uani d . 1 1 . .
    H H28A 0.0664 -0.0811 0.7077 0.108 Uiso calc R 1 1 . .
    H H28B 0.0299 -0.1915 0.6253 0.108 Uiso calc R 1 1 . .
    H H28C 0.1040 -0.0758 0.5992 0.108 Uiso calc R 1 1 . .
    N N1 0.12851(17) 0.28688(11) 0.77682(12) 0.0596(4) Uani d . 1 1 . .
    N N2 0.19388(19) 0.61432(12) 1.41508(12) 0.0581(4) Uani d D 1 1 . .
    H H2 0.231(2) 0.6657(13) 1.3829(16) 0.087 Uiso d D 1 1 . .
    N N3 0.1989(2) 0.64809(13) 1.52280(14) 0.0672(4) Uani d D 1 1 . .
    H H3B 0.268(2) 0.6211(18) 1.5658(15) 0.101 Uiso d D 1 1 . .
    H H3A 0.1032(15) 0.6189(17) 1.5226(19) 0.101 Uiso d D 1 1 . .
    N N4 0.39535(17) -0.00890(12) 0.76634(12) 0.0579(4) Uani d . 1 1 . .
    N N5 0.3063(2) 0.25209(14) 1.37695(14) 0.0663(4) Uani d D 1 1 . .
    H H5 0.241(2) 0.1841(10) 1.3507(18) 0.099 Uiso d D 1 1 . .
    N N6 0.3254(2) 0.30988(17) 1.48147(15) 0.0782(5) Uani d D 1 1 . .
    H H6B 0.270(3) 0.3544(18) 1.470(2) 0.117 Uiso d D 1 1 . .
    H H6A 0.4263(14) 0.3504(18) 1.5136(19) 0.117 Uiso d D 1 1 . .
    O O1 0.21779(13) 0.54484(8) 1.09751(9) 0.0493(3) Uani d . 1 1 . .
    O O2 0.27280(15) 0.67378(9) 1.24139(10) 0.0638(3) Uani d . 1 1 . .
    O O3 0.07200(17) 0.43205(10) 1.39865(11) 0.0697(4) Uani d . 1 1 . .
    O O4 0.23680(13) 0.05352(9) 1.07136(9) 0.0542(3) Uani d . 1 1 . .
    O O5 0.15179(15) 0.06693(10) 1.20795(11) 0.0694(4) Uani d . 1 1 . .
    O O6 0.48723(17) 0.39132(11) 1.34921(11) 0.0751(4) Uani d . 1 1 . .
loop_
    _atom_site_aniso_label
    _atom_site_aniso_U_11
    _atom_site_aniso_U_22
    _atom_site_aniso_U_33
    _atom_site_aniso_U_12
    _atom_site_aniso_U_13
    _atom_site_aniso_U_23
    C1 0.0444(9) 0.0409(9) 0.0559(10) 0.0098(7) 0.0261(8) 0.0083(8)
    C2 0.0416(8) 0.0405(8) 0.0540(10) 0.0136(7) 0.0244(8) 0.0110(7)
    C3 0.0499(9) 0.0471(9) 0.0602(11) 0.0185(8) 0.0302(8) 0.0131(8)
    C4 0.0442(9) 0.0412(9) 0.0556(10) 0.0098(7) 0.0238(8) 0.0152(8)
    C5 0.0424(8) 0.0398(8) 0.0497(9) 0.0092(7) 0.0195(7) 0.0114(7)
    C6 0.0362(8) 0.0362(8) 0.0508(10) 0.0065(7) 0.0163(7) 0.0063(7)
    C7 0.0488(9) 0.0415(9) 0.0561(10) 0.0046(7) 0.0268(8) 0.0080(8)
    C8 0.0442(9) 0.0478(9) 0.0495(10) 0.0091(8) 0.0199(8) 0.0051(8)
    C9 0.0530(10) 0.0374(8) 0.0553(11) 0.0043(8) 0.0177(8) 0.0028(8)
    C10 0.0530(10) 0.0392(8) 0.0568(11) 0.0031(8) 0.0236(8) 0.0107(8)
    C11 0.0749(13) 0.0558(11) 0.0622(12) 0.0167(10) 0.0326(10) 0.0004(9)
    C12 0.0884(15) 0.0648(12) 0.0565(12) 0.0097(11) 0.0179(11) 0.0050(10)
    C13 0.0696(12) 0.0645(12) 0.0595(12) 0.0189(10) 0.0313(10) 0.0050(9)
    C14 0.0777(14) 0.0684(13) 0.1055(17) 0.0265(11) 0.0537(13) 0.0260(12)
    C15 0.0563(10) 0.0527(10) 0.0567(11) 0.0170(9) 0.0300(9) 0.0196(9)
    C16 0.0521(10) 0.0534(10) 0.0534(10) 0.0198(8) 0.0252(8) 0.0191(8)
    C17 0.0559(10) 0.0583(11) 0.0579(11) 0.0219(10) 0.0240(9) 0.0202(9)
    C18 0.0549(10) 0.0469(9) 0.0607(11) 0.0109(8) 0.0250(9) 0.0161(9)
    C19 0.0505(9) 0.0470(9) 0.0515(10) 0.0100(8) 0.0245(8) 0.0168(8)
    C20 0.0456(9) 0.0469(9) 0.0530(10) 0.0114(8) 0.0265(8) 0.0208(8)
    C21 0.0521(10) 0.0441(9) 0.0586(11) 0.0078(8) 0.0276(9) 0.0168(8)
    C22 0.0505(9) 0.0503(9) 0.0535(10) 0.0155(8) 0.0261(8) 0.0192(8)
    C23 0.0531(10) 0.0576(10) 0.0560(11) 0.0089(8) 0.0296(9) 0.0208(9)
    C24 0.0576(10) 0.0482(10) 0.0611(11) 0.0010(8) 0.0297(9) 0.0161(9)
    C25 0.0768(13) 0.0694(12) 0.0750(13) 0.0238(11) 0.0470(11) 0.0165(11)
    C26 0.0798(14) 0.0811(14) 0.0630(13) 0.0053(12) 0.0223(11) 0.0185(11)
    C27 0.0742(13) 0.0515(10) 0.0740(13) 0.0163(10) 0.0409(11) 0.0064(9)
    C28 0.0660(12) 0.0690(12) 0.0765(14) 0.0100(10) 0.0366(11) 0.0004(10)
    N1 0.0636(9) 0.0501(8) 0.0602(9) 0.0039(7) 0.0324(8) 0.0005(7)
    N2 0.0738(10) 0.0494(9) 0.0568(10) 0.0158(8) 0.0362(8) 0.0081(7)
    N3 0.0833(12) 0.0614(10) 0.0638(11) 0.0183(9) 0.0431(10) 0.0042(8)
    N4 0.0605(9) 0.0560(9) 0.0631(10) 0.0128(7) 0.0359(8) 0.0124(8)
    N5 0.0763(11) 0.0713(10) 0.0619(10) 0.0225(9) 0.0404(9) 0.0155(9)
    N6 0.0926(13) 0.0951(14) 0.0573(11) 0.0356(11) 0.0380(10) 0.0145(10)
    O1 0.0545(6) 0.0380(6) 0.0568(7) 0.0050(5) 0.0322(6) 0.0062(5)
    O2 0.0802(8) 0.0391(6) 0.0750(8) 0.0036(6) 0.0481(7) 0.0033(6)
    O3 0.0996(10) 0.0517(7) 0.0758(9) 0.0195(7) 0.0587(8) 0.0168(7)
    O4 0.0581(7) 0.0490(6) 0.0606(7) 0.0078(5) 0.0360(6) 0.0146(6)
    O5 0.0763(9) 0.0634(8) 0.0779(9) 0.0078(7) 0.0526(8) 0.0166(7)
    O6 0.0871(10) 0.0642(9) 0.0697(9) 0.0104(8) 0.0380(8) 0.0079(7)
_geom_special_details
;
All e.s.d.'s (except the e.s.d. in the dihedral angle between two l.s. planes)
are estimated using the full covariance matrix. The cell e.s.d.'s are taken
into account individually in the estimation of e.s.d.'s in distances, angles
and torsion angles; correlations between e.s.d.'s in cell parameters are only
used when they are defined by crystal symmetry. An approximate (isotropic)
treatment of cell e.s.d.'s is used for estimating e.s.d.'s involving l.s.
planes.
;
loop_
    _geom_bond_atom_site_label_1
    _geom_bond_atom_site_label_2
    _geom_bond_site_symmetry_2
    _geom_bond_distance
    _geom_bond_publ_flag
    C1 O2 . 1.2131(19) ?
    C1 O1 . 1.3757(18) ?
    C1 C2 . 1.443(2) ?
    C2 C4 . 1.354(2) ?
    C2 C3 . 1.487(2) ?
    C3 O3 . 1.2372(19) ?
    C3 N2 . 1.324(2) ?
    C4 C5 . 1.403(2) ?
    C4 H4 . 0.9300 ?
    C5 C6 . 1.395(2) ?
    C5 C10 . 1.404(2) ?
    C6 C7 . 1.371(2) ?
    C6 O1 . 1.3785(18) ?
    C7 C8 . 1.409(2) ?
    C7 H7 . 0.9300 ?
    C8 N1 . 1.3534(19) ?
    C8 C9 . 1.425(2) ?
    C9 C10 . 1.353(2) ?
    C9 H9 . 0.9300 ?
    C10 H10 . 0.9300 ?
    C11 N1 . 1.462(2) ?
    C11 C12 . 1.502(3) ?
    C11 H11A . 0.9700 ?
    C11 H11B . 0.9700 ?
    C12 H12A . 0.9600 ?
    C12 H12B . 0.9600 ?
    C12 H12C . 0.9600 ?
    C13 N1 . 1.487(2) ?
    C13 C14 . 1.501(3) ?
    C13 H13A . 0.9700 ?
    C13 H13B . 0.9700 ?
    C14 H14A . 0.9600 ?
    C14 H14B . 0.9600 ?
    C14 H14C . 0.9600 ?
    C15 O5 . 1.2187(18) ?
    C15 O4 . 1.3732(19) ?
    C15 C16 . 1.445(3) ?
    C16 C18 . 1.366(2) ?
    C16 C17 . 1.489(2) ?
    C17 O6 . 1.231(2) ?
    C17 N5 . 1.332(2) ?
    C18 C19 . 1.406(2) ?
    C18 H18 . 0.9300 ?
    C19 C20 . 1.393(2) ?
    C19 C24 . 1.406(2) ?
    C20 C21 . 1.367(2) ?
    C20 O4 . 1.3808(17) ?
    C21 C22 . 1.410(2) ?
    C21 H21 . 0.9300 ?
    C22 N4 . 1.363(2) ?
    C22 C23 . 1.422(2) ?
    C23 C24 . 1.350(2) ?
    C23 H23 . 0.9300 ?
    C24 H24 . 0.9300 ?
    C25 N4 . 1.475(2) ?
    C25 C26 . 1.496(3) ?
    C25 H25A . 0.9700 ?
    C25 H25B . 0.9700 ?
    C26 H26A . 0.9600 ?
    C26 H26B . 0.9600 ?
    C26 H26C . 0.9600 ?
    C27 N4 . 1.462(2) ?
    C27 C28 . 1.507(3) ?
    C27 H27A . 0.9700 ?
    C27 H27B . 0.9700 ?
    C28 H28A . 0.9600 ?
    C28 H28B . 0.9600 ?
    C28 H28C . 0.9600 ?
    N2 N3 . 1.406(2) ?
    N2 H2 . 0.86(3) ?
    N3 H3B . 0.87(3) ?
    N3 H3A . 0.87(3) ?
    N5 N6 . 1.413(2) ?
    N5 H5 . 0.87(3) ?
    N6 H6B . 0.86(3) ?
    N6 H6A . 0.87(3) ?
loop_
    _geom_angle_atom_site_label_1
    _geom_angle_atom_site_label_2
    _geom_angle_atom_site_label_3
    _geom_angle_site_symmetry_1
    _geom_angle_site_symmetry_3
    _geom_angle
    _geom_angle_publ_flag
    O2 C1 O1 . . 115.01(14) ?
    O2 C1 C2 . . 127.53(15) ?
    O1 C1 C2 . . 117.45(14) ?
    C4 C2 C1 . . 119.34(14) ?
    C4 C2 C3 . . 118.69(14) ?
    C1 C2 C3 . . 121.94(14) ?
    O3 C3 N2 . . 122.13(15) ?
    O3 C3 C2 . . 120.46(15) ?
    N2 C3 C2 . . 117.41(14) ?
    C2 C4 C5 . . 122.75(14) ?
    C2 C4 H4 . . 118.6 ?
    C5 C4 H4 . . 118.6 ?
    C6 C5 C4 . . 117.57(14) ?
    C6 C5 C10 . . 116.19(14) ?
    C4 C5 C10 . . 126.19(14) ?
    C7 C6 O1 . . 116.17(13) ?
    C7 C6 C5 . . 123.47(14) ?
    O1 C6 C5 . . 120.35(13) ?
    C6 C7 C8 . . 119.52(15) ?
    C6 C7 H7 . . 120.2 ?
    C8 C7 H7 . . 120.2 ?
    N1 C8 C7 . . 121.23(15) ?
    N1 C8 C9 . . 121.16(15) ?
    C7 C8 C9 . . 117.60(14) ?
    C10 C9 C8 . . 120.88(15) ?
    C10 C9 H9 . . 119.6 ?
    C8 C9 H9 . . 119.6 ?
    C9 C10 C5 . . 122.33(15) ?
    C9 C10 H10 . . 118.8 ?
    C5 C10 H10 . . 118.8 ?
    N1 C11 C12 . . 111.83(15) ?
    N1 C11 H11A . . 109.3 ?
    C12 C11 H11A . . 109.3 ?
    N1 C11 H11B . . 109.3 ?
    C12 C11 H11B . . 109.3 ?
    H11A C11 H11B . . 107.9 ?
    C11 C12 H12A . . 109.5 ?
    C11 C12 H12B . . 109.5 ?
    H12A C12 H12B . . 109.5 ?
    C11 C12 H12C . . 109.5 ?
    H12A C12 H12C . . 109.5 ?
    H12B C12 H12C . . 109.5 ?
    N1 C13 C14 . . 111.26(15) ?
    N1 C13 H13A . . 109.4 ?
    C14 C13 H13A . . 109.4 ?
    N1 C13 H13B . . 109.4 ?
    C14 C13 H13B . . 109.4 ?
    H13A C13 H13B . . 108.0 ?
    C13 C14 H14A . . 109.5 ?
    C13 C14 H14B . . 109.5 ?
    H14A C14 H14B . . 109.5 ?
    C13 C14 H14C . . 109.5 ?
    H14A C14 H14C . . 109.5 ?
    H14B C14 H14C . . 109.5 ?
    O5 C15 O4 . . 115.15(15) ?
    O5 C15 C16 . . 127.16(16) ?
    O4 C15 C16 . . 117.69(14) ?
    C18 C16 C15 . . 118.90(16) ?
    C18 C16 C17 . . 118.62(16) ?
    C15 C16 C17 . . 122.48(15) ?
    O6 C17 N5 . . 121.62(18) ?
    O6 C17 C16 . . 120.77(16) ?
    N5 C17 C16 . . 117.59(17) ?
    C16 C18 C19 . . 122.60(17) ?
    C16 C18 H18 . . 118.7 ?
    C19 C18 H18 . . 118.7 ?
    C20 C19 C18 . . 117.92(15) ?
    C20 C19 C24 . . 116.24(16) ?
    C18 C19 C24 . . 125.83(16) ?
    C21 C20 O4 . . 116.70(14) ?
    C21 C20 C19 . . 123.23(14) ?
    O4 C20 C19 . . 120.07(14) ?
    C20 C21 C22 . . 119.95(16) ?
    C20 C21 H21 . . 120.0 ?
    C22 C21 H21 . . 120.0 ?
    N4 C22 C21 . . 121.31(16) ?
    N4 C22 C23 . . 121.43(15) ?
    C21 C22 C23 . . 117.25(16) ?
    C24 C23 C22 . . 121.02(15) ?
    C24 C23 H23 . . 119.5 ?
    C22 C23 H23 . . 119.5 ?
    C23 C24 C19 . . 122.30(16) ?
    C23 C24 H24 . . 118.9 ?
    C19 C24 H24 . . 118.9 ?
    N4 C25 C26 . . 113.65(15) ?
    N4 C25 H25A . . 108.8 ?
    C26 C25 H25A . . 108.8 ?
    N4 C25 H25B . . 108.8 ?
    C26 C25 H25B . . 108.8 ?
    H25A C25 H25B . . 107.7 ?
    C25 C26 H26A . . 109.5 ?
    C25 C26 H26B . . 109.5 ?
    H26A C26 H26B . . 109.5 ?
    C25 C26 H26C . . 109.5 ?
    H26A C26 H26C . . 109.5 ?
    H26B C26 H26C . . 109.5 ?
    N4 C27 C28 . . 114.99(15) ?
    N4 C27 H27A . . 108.5 ?
    C28 C27 H27A . . 108.5 ?
    N4 C27 H27B . . 108.5 ?
    C28 C27 H27B . . 108.5 ?
    H27A C27 H27B . . 107.5 ?
    C27 C28 H28A . . 109.5 ?
    C27 C28 H28B . . 109.5 ?
    H28A C28 H28B . . 109.5 ?
    C27 C28 H28C . . 109.5 ?
    H28A C28 H28C . . 109.5 ?
    H28B C28 H28C . . 109.5 ?
    C8 N1 C11 . . 121.48(14) ?
    C8 N1 C13 . . 122.05(14) ?
    C11 N1 C13 . . 116.37(13) ?
    C3 N2 N3 . . 123.96(15) ?
    C3 N2 H2 . . 118.5(14) ?
    N3 N2 H2 . . 117.5(14) ?
    N2 N3 H3B . . 103.8(14) ?
    N2 N3 H3A . . 108.3(16) ?
    H3B N3 H3A . . 112(2) ?
    C22 N4 C27 . . 121.26(14) ?
    C22 N4 C25 . . 121.55(15) ?
    C27 N4 C25 . . 117.10(15) ?
    C17 N5 N6 . . 122.83(18) ?
    C17 N5 H5 . . 117.4(15) ?
    N6 N5 H5 . . 119.7(15) ?
    N5 N6 H6B . . 108.7(17) ?
    N5 N6 H6A . . 106.1(17) ?
    H6B N6 H6A . . 107(2) ?
    C1 O1 C6 . . 122.45(12) ?
    C15 O4 C20 . . 122.81(13) ?
loop_
    _geom_hbond_atom_site_label_D
    _geom_hbond_atom_site_label_H
    _geom_hbond_atom_site_label_A
    _geom_hbond_site_symmetry_A
    _geom_hbond_distance_DH
    _geom_hbond_distance_HA
    _geom_hbond_distance_DA
    _geom_hbond_angle_DHA
    N2 H2 O2 . 0.86(3) 2.012(15) 2.7098(18) 137.2(18)
    N5 H5 O5 . 0.87(3) 2.027(16) 2.733(2) 138(2)
    N6 H6B O3 . 0.86(3) 2.296(12) 3.131(2) 164(2)
    N3 H3A O3 2_568 0.87(3) 2.197(13) 3.002(2) 155(2)
    N3 H3B O6 2_668 0.87(3) 2.230(13) 3.039(2) 154(2)
