# Supplementary material for: 7-Diethyl­amino-2-oxo-2H-chromene-3-carbohydrazide
Source: Acta Crystallogr Sect E Struct Rep Online. 2011 Apr 13;67(Pt 5):o1107. doi: 10.1107/S1600536811010944 (PMC3089128; doi:10.1107/S1600536811010944)
Supplement: Supplementary file 2 [file e-67-o1107-Isup2.hkl]

# 
# h,k,l, Fc-squared, Fo-squared, sigma(Fo-squared) and status flag 
# 
data_I
_shelx_title ' shelxl in P-1' 
_shelx_refln_list_code          4 
_shelx_F_calc_maximum      293.46 
_exptl_crystal_F_000       584.00 
_reflns_d_resolution_high  0.7701 
 
loop_ 
 _symmetry_equiv_pos_as_xyz 
 'x, y, z' 
 '-x, -y, -z' 
 
_cell_length_a     9.3438 
_cell_length_b    12.7714 
_cell_length_c    12.9781 
_cell_angle_alpha  95.174 
_cell_angle_beta  110.135 
_cell_angle_gamma 106.181 
 
_shelx_F_squared_multiplier     1.000 
 
loop_ 
 _refln_index_h 
 _refln_index_k 
 _refln_index_l 
 _refln_F_squared_calc 
 _refln_F_squared_meas 
 _refln_F_squared_sigma 
 _refln_observed_status 
   2   0   0       71.18       60.60      1.98 o 
   3   0   0     2537.01     2310.89     29.49 o 
   4   0   0       17.76       21.24      1.71 o 
   5   0   0       18.14       17.40      1.93 o 
   6   0   0       21.80       23.20      2.22 o 
   7   0   0        6.88        7.64      2.22 o 
   8   0   0        2.12       -1.13      2.55 o 
   9   0   0        8.25        5.67      3.40 o 
 -10   1   0        0.84        1.98      5.39 o 
  -9   1   0       12.50       11.08      2.30 o 
  -8   1   0       15.32       21.83      3.12 o 
  -7   1   0       66.07       62.66      5.39 o 
  -6   1   0       23.63       21.69      4.54 o 
  -5   1   0      230.22      227.52      5.10 o 
  -4   1   0      449.03      416.27      6.38 o 
  -3   1   0     9046.80     9821.73    146.64 o 
  -2   1   0      138.16      123.06      4.96 o 
   1   1   0    14732.18    14602.91    238.24 o 
   2   1   0     1142.65      979.52     11.18 o 
   3   1   0      237.74      220.34      3.21 o 
   4   1   0       97.99      104.70      3.71 o 
   5   1   0       10.68       12.22      1.60 o 
   6   1   0       53.46       46.88      3.40 o 
   7   1   0        9.26       12.77      3.71 o 
   8   1   0        0.19        0.57      2.84 o 
   9   1   0        0.12        1.70      5.67 o 
  10   1   0        0.97        1.13      6.52 o 
 -11   2   0       34.20       33.30     20.56 o 
 -10   2   0       32.71       35.26      3.06 o 
  -9   2   0        4.29        4.34      3.61 o 
  -8   2   0        0.84        0.28      2.18 o 
  -7   2   0        1.36        1.53      1.98 o 
  -6   2   0       53.43       56.99      2.55 o 
  -5   2   0      231.08      233.87      4.11 o 
  -4   2   0     1321.39     1367.21     15.03 o 
  -3   2   0    11662.38    12499.87    199.94 o 
  -2   2   0     5883.83     5611.55    201.83 o 
  -1   2   0      304.34      325.98      5.10 o 
   0   2   0       41.63       43.98      1.20 o 
   1   2   0        0.07        2.10      1.90 o 
   2   2   0      221.40      175.16      3.51 o 
   3   2   0      218.73      215.36      3.41 o 
   4   2   0      104.31       95.92      4.01 o 
   5   2   0       22.26       23.84      3.69 o 
   6   2   0       70.45       71.64      4.25 o 
   7   2   0       19.23       17.13      4.31 o 
   8   2   0        2.06        4.72      2.50 o 
   9   2   0        5.41        8.51      7.09 o 
  10   2   0       16.07       18.15      8.79 o 
 -10   3   0        9.78        5.55      4.71 o 
  -9   3   0       22.73       21.92      3.19 o 
  -8   3   0        0.99        1.70      1.49 o 
  -7   3   0       15.06       14.43      2.30 o 
  -6   3   0        4.32        9.04      1.77 o 
  -5   3   0       51.18       48.46      2.69 o 
  -4   3   0      107.14      105.45      2.12 o 
  -3   3   0      651.65      595.71     19.99 o 
  -2   3   0      860.51      696.34     21.73 o 
  -1   3   0      989.43      906.48      8.48 o 
   0   3   0      968.74      924.22      7.75 o 
   1   3   0     1129.49     1096.76     15.03 o 
   2   3   0      316.67      320.28      4.41 o 
   3   3   0        4.06        2.06      1.75 o 
   4   3   0       62.95       54.43      3.09 o 
   5   3   0        2.70        1.42      1.80 o 
   6   3   0        1.36        0.99      2.01 o 
   7   3   0       29.65       26.15      5.11 o 
   8   3   0       25.08       34.28      4.25 o 
   9   3   0        6.89        7.09      4.54 o 
 -10   4   0       21.84       18.54      3.17 o 
  -9   4   0        2.79        1.64      1.19 o 
  -8   4   0        0.00        0.48      1.22 o 
  -7   4   0      134.26      138.85      5.53 o 
  -6   4   0      103.89      107.58      3.25 o 
  -5   4   0        0.17        0.73      0.58 o 
  -4   4   0      527.70      503.02      9.36 o 
  -3   4   0      147.52      131.43      2.81 o 
  -2   4   0      116.85      106.51      2.03 o 
  -1   4   0        9.20        8.94      1.17 o 
   0   4   0      585.11      505.78      6.00 o 
   1   4   0     2317.14     2290.56     26.76 o 
   2   4   0      568.04      566.55      9.12 o 
   3   4   0      415.70      409.48      6.74 o 
   4   4   0        8.58        4.82      2.22 o 
   5   4   0       13.86       13.76      3.26 o 
   6   4   0       87.48       96.66      8.08 o 
   7   4   0      165.73      164.54      8.42 o 
   8   4   0      121.87      119.81      5.41 o 
   9   4   0       13.69        5.67      4.82 o 
 -10   5   0        3.13        4.82      4.25 o 
  -9   5   0        1.66        2.21      1.00 o 
  -8   5   0        3.91        4.14      1.18 o 
  -7   5   0       75.33       79.02      3.92 o 
  -6   5   0       19.14       20.02      0.67 o 
  -5   5   0      163.61      159.36      7.94 o 
  -4   5   0      440.06      408.50     13.61 o 
  -3   5   0       16.73       16.66      0.89 o 
  -2   5   0     1134.37     1115.28      8.79 o 
  -1   5   0      964.68      928.77      7.25 o 
   0   5   0       39.19       41.72      2.42 o 
   1   5   0     2756.57     2907.87     38.49 o 
   2   5   0      591.90      701.14     16.45 o 
   3   5   0       32.94       36.72      2.41 o 
   4   5   0      187.44      196.32      5.45 o 
   5   5   0      262.97      284.36      7.24 o 
   6   5   0      141.41      129.88      6.24 o 
   7   5   0      110.64      113.29      6.27 o 
   8   5   0      131.55      119.97      7.00 o 
   9   5   0       40.20       47.35      7.09 o 
 -10   6   0        1.23       -2.55      7.37 o 
  -9   6   0        8.69       10.23      0.80 o 
  -8   6   0        0.15       -5.95      6.52 o 
  -7   6   0        0.09        0.85      5.10 o 
  -6   6   0        0.24       -0.28      2.55 o 
  -5   6   0        1.71        2.84      4.54 o 
  -4   6   0        1.40        1.90      1.93 o 
  -3   6   0       10.65       10.20      0.72 o 
  -2   6   0        3.62        7.51      1.10 o 
  -1   6   0      261.95      256.84      8.43 o 
   0   6   0      452.58      433.03      5.42 o 
   1   6   0      121.81      121.67      3.56 o 
   2   6   0        5.81        1.13      1.98 o 
   3   6   0       50.38       55.31      4.91 o 
   4   6   0       84.71       85.79      4.59 o 
   5   6   0      439.45      450.37     21.55 o 
   6   6   0      104.38       93.67      6.05 o 
   7   6   0        0.21       -0.95      3.68 o 
   8   6   0       12.12       11.65      4.70 o 
 -10   7   0       22.88       24.67      5.67 o 
  -9   7   0       30.32       37.15      5.67 o 
  -8   7   0        3.90        7.37      4.25 o 
  -7   7   0       33.91       38.00      7.66 o 
  -6   7   0       59.11       56.71      4.54 o 
  -5   7   0      189.75      195.18      4.51 o 
  -4   7   0        9.36        9.93      2.69 o 
  -3   7   0       87.46       91.55      1.59 o 
  -2   7   0      208.78      186.18      2.77 o 
  -1   7   0       33.70       34.91      1.79 o 
   0   7   0        4.65        8.15      1.71 o 
   1   7   0       11.30       15.42      1.60 o 
   2   7   0      195.16      197.97      6.82 o 
   3   7   0       67.55       66.59      3.50 o 
   4   7   0       37.57       49.26      6.66 o 
   5   7   0        2.56        3.54      3.65 o 
   6   7   0       19.82       17.58      3.81 o 
   7   7   0        4.57        4.73      3.50 o 
   8   7   0        0.98        3.12      5.39 o 
 -10   8   0        0.03        0.85      4.25 o 
  -9   8   0        6.28        8.22      4.82 o 
  -8   8   0        6.57        4.54      3.97 o 
  -7   8   0       11.31       11.63      7.09 o 
  -6   8   0        0.79        0.85      3.12 o 
  -5   8   0       24.80       28.06      4.51 o 
  -4   8   0        2.33        2.26      0.78 o 
  -3   8   0        0.70        0.87      0.81 o 
  -2   8   0      212.42      209.67      3.17 o 
  -1   8   0      113.66      116.51      2.92 o 
   0   8   0        2.20        2.46      1.31 o 
   1   8   0      143.77      131.71      3.63 o 
   2   8   0       13.61       20.06      3.17 o 
   3   8   0       78.69       77.01      4.25 o 
   4   8   0       28.93       24.58      6.11 o 
   5   8   0        8.01        5.95      3.41 o 
   6   8   0       15.66       11.05      4.67 o 
   7   8   0        0.87        3.60      4.67 o 
 -10   9   0        1.12        4.54      8.51 o 
  -9   9   0        0.07       -0.28      6.52 o 
  -8   9   0        2.15       -2.27      3.97 o 
  -7   9   0        3.28        4.82      3.97 o 
  -6   9   0        0.79        2.27      2.50 o 
  -5   9   0       87.27       95.49      4.63 o 
  -4   9   0      263.68      278.55      4.85 o 
  -3   9   0       13.27       11.63      1.09 o 
  -2   9   0      133.65      134.68      2.47 o 
  -1   9   0       85.46       89.76      2.52 o 
   0   9   0       12.93       12.36      2.73 o 
   1   9   0      139.13      141.96      3.40 o 
   2   9   0        2.59        0.94      1.74 o 
   3   9   0      358.98      329.87     10.83 o 
   4   9   0        8.89        5.10      4.54 o 
   5   9   0        2.71        2.91      3.30 o 
   6   9   0        5.02        6.80      4.85 o 
 -10  10   0        0.05        0.85      4.82 o 
  -9  10   0        5.59        1.42      4.54 o 
  -8  10   0       33.76       34.88      9.64 o 
  -7  10   0       51.46       59.83      6.24 o 
  -6  10   0       28.13       38.60     10.21 o 
  -5  10   0       95.32      124.49      7.22 o 
  -4  10   0      121.89      127.59      4.34 o 
  -3  10   0        0.44        0.57      1.34 o 
  -2  10   0        8.21        8.44      1.86 o 
  -1  10   0      148.97      152.75      3.40 o 
   0  10   0        1.81        2.36      1.47 o 
   1  10   0        1.32        0.78      1.81 o 
   2  10   0        6.83        7.84      2.79 o 
   3  10   0        4.61        3.15      2.21 o 
   4  10   0       69.73       63.82      4.81 o 
   5  10   0        1.63        2.55      6.02 o 
   6  10   0        3.59        5.95      4.21 o 
 -10  11   0        0.88        1.42      5.10 o 
  -9  11   0        4.03        6.81      5.39 o 
  -8  11   0      104.16      125.33      8.51 o 
  -7  11   0       20.69       15.60      5.10 o 
  -6  11   0        2.04        5.95      5.01 o 
  -5  11   0       10.34        6.87      3.46 o 
  -4  11   0        0.10       -0.90      1.56 o 
  -3  11   0       31.88       34.64      4.87 o 
  -2  11   0       38.24       44.49      2.52 o 
  -1  11   0        3.64        5.94      2.18 o 
   0  11   0       31.60       29.04      5.91 o 
   1  11   0        5.70        6.35      2.12 o 
   2  11   0       39.03       50.76      3.29 o 
   3  11   0        0.05        0.33      2.55 o 
   4  11   0        0.08        0.33      2.51 o 
   5  11   0        3.18        3.04      2.57 o 
 -10  12   0        2.86       -1.42      9.36 o 
  -9  12   0        0.46        0.57      8.22 o 
  -8  12   0        6.77        4.54      5.10 o 
  -7  12   0       75.89       79.68     11.63 o 
  -6  12   0        2.46        2.30      3.65 o 
  -5  12   0        0.24       -0.33      0.65 o 
  -4  12   0        0.26        0.44      1.21 o 
  -3  12   0        5.28        6.34      1.47 o 
  -2  12   0       20.51       25.30      2.23 o 
  -1  12   0        3.87        4.61      1.96 o 
   0  12   0        0.03        0.83      2.01 o 
   1  12   0        0.47        3.59      2.30 o 
   2  12   0        3.56        2.88      2.37 o 
   3  12   0        0.05       -0.04      2.93 o 
   4  12   0        3.46        3.55      2.54 o 
  -9  13   0        2.49       10.21      6.24 o 
  -8  13   0        4.26        2.84      5.10 o 
  -7  13   0        0.32       -0.19      2.90 o 
  -6  13   0        0.92        2.13      4.11 o 
  -5  13   0        4.02        2.59      1.64 o 
  -4  13   0        5.43        4.44      1.78 o 
  -3  13   0        1.49        0.33      2.50 o 
  -2  13   0        2.95        2.67      2.18 o 
  -1  13   0       18.95       15.61      2.98 o 
   0  13   0        0.20        0.28      1.96 o 
   1  13   0        0.11       -2.07      2.91 o 
   2  13   0       18.78       17.00      3.85 o 
   3  13   0       18.76       21.86      3.20 o 
  -8  14   0        0.22        0.00      7.94 o 
  -7  14   0        1.22        0.43      3.21 o 
  -6  14   0        0.47        0.25      2.90 o 
  -5  14   0        0.01       -0.01      1.74 o 
  -4  14   0        0.12       -0.02      2.38 o 
  -3  14   0        4.95        3.44      2.99 o 
  -2  14   0       12.50       12.26      4.63 o 
  -1  14   0       31.21       33.56      3.05 o 
   0  14   0        0.01        3.49      4.57 o 
   1  14   0        8.67        5.39      2.86 o 
   2  14   0        0.24        4.98      3.66 o 
  -7  15   0        5.66        4.20      3.91 o 
  -6  15   0        8.06        8.08      3.81 o 
  -5  15   0        0.15        4.82      4.54 o 
  -4  15   0       11.99       12.51      4.23 o 
  -3  15   0        0.03       -0.52      2.98 o 
  -2  15   0        0.46        0.77      2.81 o 
  -1  15   0        3.04        2.76      3.35 o 
   0  15   0       14.42       12.77      3.39 o 
   1  15   0       23.53       20.24      7.37 o 
  -6  16   0       25.82       21.55      6.52 o 
  -5  16   0        0.48        1.42      7.94 o 
  -4  16   0        2.84        1.46      3.90 o 
  -3  16   0        3.50        2.97      4.20 o 
  -2  16   0       12.17       12.09      3.65 o 
   1 -16   1       12.72       14.33      3.30 o 
   2 -16   1        1.10        4.82      4.82 o 
   3 -16   1        6.61        5.99      4.28 o 
   4 -16   1        0.50        0.00      3.69 o 
   5 -16   1        6.19        6.52      5.10 o 
   6 -16   1        0.26        0.28      3.21 o 
  -1 -15   1        7.03        9.99      3.40 o 
   0 -15   1        7.60       10.54      3.75 o 
   1 -15   1        0.46        4.64      5.53 o 
   2 -15   1        3.01        3.23      2.98 o 
   3 -15   1        2.52       -1.43      2.55 o 
   4 -15   1        4.44        2.46      2.70 o 
   5 -15   1        0.05       -3.30      3.30 o 
   6 -15   1        0.74        1.84      3.83 o 
   7 -15   1        0.10       -5.67      5.67 o 
  -2 -14   1        6.16        8.73      3.62 o 
  -1 -14   1        2.33        4.22      4.63 o 
   0 -14   1        4.95        5.05      3.30 o 
   1 -14   1       16.31       16.68      3.46 o 
   2 -14   1        0.82        2.30      2.93 o 
   3 -14   1        4.65        2.69      2.90 o 
   4 -14   1        2.11        3.03      2.50 o 
   5 -14   1        2.00        0.88      1.11 o 
   6 -14   1        0.25        1.84      3.21 o 
   7 -14   1        4.92        3.69      8.79 o 
   8 -14   1        0.30       -2.55      5.39 o 
  -3 -13   1        2.16        4.62      3.16 o 
  -2 -13   1       12.07        8.88      3.75 o 
  -1 -13   1       15.67       24.50      4.77 o 
   0 -13   1        4.59        4.28      2.95 o 
   1 -13   1       11.81        8.90      3.09 o 
   2 -13   1       17.01       15.07      3.13 o 
   3 -13   1        0.11       -0.05      2.10 o 
   4 -13   1        0.28        0.55      1.88 o 
   5 -13   1        0.02        0.64      0.84 o 
   6 -13   1        0.00        0.57      2.81 o 
   7 -13   1        1.18        1.13      7.66 o 
   8 -13   1        0.05        0.57      4.82 o 
   9 -13   1        9.69        9.64      6.24 o 
  -4 -12   1        0.50       -0.71      3.41 o 
  -3 -12   1        0.91        2.61      2.12 o 
  -2 -12   1       74.98       63.71      3.19 o 
  -1 -12   1        3.23        1.86      2.65 o 
   0 -12   1        6.00        8.14      2.27 o 
   1 -12   1        3.46        4.82      2.10 o 
   2 -12   1       24.75       26.96      2.45 o 
   3 -12   1       20.94       21.70      6.18 o 
   4 -12   1        4.90        5.57      1.78 o 
   5 -12   1        1.69        1.81      0.74 o 
   6 -12   1        5.79        6.61      3.90 o 
   7 -12   1       19.50       17.58      5.67 o 
   8 -12   1        4.35        6.24      9.07 o 
   9 -12   1        4.79        3.40      5.39 o 
  -5 -11   1        5.21        9.46      3.54 o 
  -4 -11   1        9.07        3.75      3.15 o 
  -3 -11   1        1.31       -0.61      2.67 o 
  -2 -11   1        1.21        2.58      2.00 o 
  -1 -11   1      165.20      153.70      3.96 o 
   0 -11   1        1.32        1.63      2.73 o 
   1 -11   1        0.14       -0.89      1.81 o 
   2 -11   1        1.86        2.40      2.25 o 
   3 -11   1       16.14       15.68      2.07 o 
   4 -11   1       17.78       11.56      3.17 o 
   5 -11   1       10.78        8.91      4.80 o 
   6 -11   1       73.77       85.63     10.77 o 
   7 -11   1       19.55       19.00      5.39 o 
   8 -11   1        4.90        7.94      8.79 o 
   9 -11   1        0.09        0.00      7.37 o 
  10 -11   1        0.04       -0.57      4.82 o 
  -6 -10   1        0.22        1.42      5.10 o 
  -5 -10   1        0.00       -1.11      4.25 o 
  -4 -10   1       65.48       58.04      3.76 o 
  -3 -10   1       20.53       12.91      3.03 o 
  -2 -10   1       30.38       26.29      3.79 o 
  -1 -10   1       61.63       60.97      4.95 o 
   0 -10   1      105.86      114.28      5.75 o 
   1 -10   1       45.41       49.07      2.61 o 
   2 -10   1        0.14       -0.49      1.29 o 
   3 -10   1       40.28       44.19      3.87 o 
   4 -10   1       39.62       37.73      1.15 o 
   5 -10   1        0.16       -0.46      2.70 o 
   6 -10   1       10.20       15.60      4.54 o 
   7 -10   1        0.12        7.66      4.25 o 
   8 -10   1        0.03        0.28      3.97 o 
   9 -10   1        1.92       -1.13      7.66 o 
  10 -10   1        1.86       -2.27      8.51 o 
  -7  -9   1        0.09        3.97      5.67 o 
  -6  -9   1        3.19        5.67      9.07 o 
  -5  -9   1        0.29       -3.21      3.21 o 
  -4  -9   1       16.74       11.34      6.66 o 
  -3  -9   1       43.23       52.30      5.38 o 
  -2  -9   1       34.15       29.32      2.57 o 
  -1  -9   1       23.72       21.30      1.92 o 
   0  -9   1      218.88      219.27      5.63 o 
   1  -9   1        0.57        0.17      1.41 o 
   2  -9   1        1.37        3.17      1.68 o 
   3  -9   1      108.51      107.13      2.16 o 
   4  -9   1        2.65        6.93      2.29 o 
   5  -9   1       15.85       16.51      3.39 o 
   6  -9   1        0.53        6.24      3.69 o 
   7  -9   1       16.17       28.07      8.51 o 
   8  -9   1        1.77        3.97      4.25 o 
   9  -9   1        1.62        2.84      4.54 o 
  10  -9   1        1.85       -0.57      4.82 o 
  -7  -8   1        1.09        6.52      5.39 o 
  -6  -8   1       12.45       10.63      3.71 o 
  -5  -8   1        0.23       -2.69      3.26 o 
  -4  -8   1      361.68      368.68     11.93 o 
  -3  -8   1     1203.87     1187.32     19.28 o 
  -2  -8   1      354.69      322.30      4.59 o 
  -1  -8   1      206.74      198.37      5.45 o 
   0  -8   1      638.89      639.36     11.37 o 
   1  -8   1       16.82       17.59      1.42 o 
   2  -8   1      100.31      114.78      2.75 o 
   3  -8   1       36.70       33.12      1.77 o 
   4  -8   1        8.66        8.70      2.51 o 
   5  -8   1        3.06       -0.57      4.54 o 
   6  -8   1        0.61        2.55      3.40 o 
   7  -8   1        2.22        0.57      5.67 o 
   8  -8   1        0.97       -1.98      3.97 o 
   9  -8   1       12.75       13.61      5.39 o 
  10  -8   1        0.49        7.09      5.39 o 
  -8  -7   1        6.60        8.51      5.67 o 
  -7  -7   1       47.53       48.77     11.06 o 
  -6  -7   1      345.16      330.62      8.42 o 
  -5  -7   1      493.59      490.92     13.83 o 
  -4  -7   1      140.97      143.47      5.67 o 
  -3  -7   1      497.01      456.90      8.76 o 
  -2  -7   1      308.80      289.35      6.18 o 
  -1  -7   1        4.54        1.77      1.28 o 
   0  -7   1     1066.11     1219.63     12.12 o 
   1  -7   1      145.54      167.32      2.70 o 
   2  -7   1      236.50      218.37      4.28 o 
   3  -7   1       87.46       84.25      1.60 o 
   4  -7   1      172.58      179.32      4.77 o 
   5  -7   1      133.55      153.68      9.07 o 
   6  -7   1       30.99       33.46      4.25 o 
   7  -7   1        1.69        4.54      6.52 o 
   8  -7   1       22.22       16.73      7.94 o 
   9  -7   1        3.19        6.81      7.94 o 
  10  -7   1        1.19        4.54      8.51 o 
  -8  -6   1        4.60        5.67      8.79 o 
  -7  -6   1       65.61       60.96      6.52 o 
  -6  -6   1      385.05      381.35     10.49 o 
  -5  -6   1      379.54      385.56      9.13 o 
  -4  -6   1        5.61       10.06      3.13 o 
  -3  -6   1        0.47        1.92      2.22 o 
  -2  -6   1      165.67      202.42      5.81 o 
  -1  -6   1      514.77      528.78      6.75 o 
   0  -6   1      175.06      179.48      4.41 o 
   1  -6   1     1244.61     1252.79     12.18 o 
   2  -6   1      150.12      129.75      2.17 o 
   3  -6   1      112.76      105.36      5.71 o 
   4  -6   1       23.22       29.21      3.12 o 
   5  -6   1       67.91       72.87      7.09 o 
   6  -6   1      112.87      102.08      5.39 o 
   7  -6   1        0.21        1.98      3.40 o 
   8  -6   1       53.27       63.23      9.64 o 
   9  -6   1       19.55       14.87      2.31 o 
  10  -6   1        0.03       -0.28      4.25 o 
  -9  -5   1       37.56       34.59      6.52 o 
  -8  -5   1      100.89       91.87     12.48 o 
  -7  -5   1       39.79       41.60      4.01 o 
  -6  -5   1       11.77       13.44      3.10 o 
  -5  -5   1       57.24       61.00      9.50 o 
  -4  -5   1       10.74       10.89      2.21 o 
  -3  -5   1       62.48       46.22      5.67 o 
  -2  -5   1      656.90      649.43      8.92 o 
  -1  -5   1      107.82      114.22      4.22 o 
   0  -5   1      951.23      945.15      9.11 o 
   1  -5   1      112.48      104.72      1.92 o 
   2  -5   1      335.54      306.67      5.11 o 
   3  -5   1        5.08        6.10      1.60 o 
   4  -5   1      523.53      533.36     10.49 o 
   5  -5   1      255.55      254.06      7.09 o 
   6  -5   1        7.64        7.49      0.59 o 
   7  -5   1       58.27       51.37      3.12 o 
   8  -5   1      104.76       93.27      2.68 o 
   9  -5   1       34.14       33.56      2.11 o 
  10  -5   1        0.04       -1.13      7.09 o 
  -9  -4   1       40.04       33.46      5.95 o 
  -8  -4   1       30.08       40.83      5.39 o 
  -7  -4   1        0.13        4.19      3.83 o 
  -6  -4   1       20.71       21.51      2.81 o 
  -5  -4   1       24.35       23.96      2.61 o 
  -4  -4   1       21.63       24.54      2.70 o 
  -3  -4   1      277.09      282.15      8.51 o 
  -2  -4   1      379.22      372.74      6.82 o 
  -1  -4   1       21.48       24.38      1.97 o 
   0  -4   1     3491.95     3175.72     26.96 o 
   1  -4   1      272.11      289.31      2.88 o 
   2  -4   1      582.89      546.92      6.56 o 
   3  -4   1      831.54      822.86     16.16 o 
   4  -4   1      742.91      760.02     14.18 o 
   5  -4   1     2268.66     2280.49     30.77 o 
   6  -4   1       77.06       79.32      2.44 o 
   7  -4   1       77.49       89.77      3.20 o 
   8  -4   1       82.00      100.89      2.79 o 
   9  -4   1        0.42        0.57      2.56 o 
  10  -4   1        6.39        3.23      2.51 o 
 -10  -3   1       13.45       20.70      9.64 o 
  -9  -3   1        8.58        5.67      7.37 o 
  -8  -3   1       23.11       23.53      4.54 o 
  -7  -3   1       41.36       47.35      4.82 o 
  -6  -3   1       34.45       26.97      3.26 o 
  -5  -3   1       41.57       44.42      3.69 o 
  -4  -3   1        7.49       10.96      1.80 o 
  -3  -3   1        0.01       -0.14      2.21 o 
  -2  -3   1       56.80       65.24      3.41 o 
  -1  -3   1      566.98      561.12      8.08 o 
   0  -3   1      845.09      710.12      5.24 o 
   1  -3   1    25891.88    27321.22    437.67 o 
   2  -3   1      391.27      381.38      7.09 o 
   3  -3   1       48.88       48.43      1.52 o 
   4  -3   1     1344.96     1328.21     11.83 o 
   5  -3   1     4220.95     4372.90     48.41 o 
   6  -3   1      387.84      408.98      5.16 o 
   7  -3   1        6.63        7.00      2.30 o 
   8  -3   1       24.16       31.77      8.93 o 
   9  -3   1        1.53        1.70      3.35 o 
  10  -3   1        0.33       -0.57      1.97 o 
 -10  -2   1        3.03        0.00      5.95 o 
  -9  -2   1        5.44       -1.70      6.24 o 
  -8  -2   1       13.44       11.06      3.69 o 
  -7  -2   1        5.86        5.67      3.12 o 
  -6  -2   1       11.37       11.85      2.69 o 
  -5  -2   1       51.88       44.17      3.81 o 
  -4  -2   1      305.23      291.85      4.82 o 
  -3  -2   1        0.15       -0.71      1.20 o 
  -2  -2   1     2498.84     2402.88     45.94 o 
  -1  -2   1       17.87       19.17      2.41 o 
   0  -2   1      871.87      757.92      5.67 o 
   1  -2   1      236.08      237.12      3.32 o 
   2  -2   1    86116.37    76718.34   2045.93 o 
   3  -2   1        0.12        0.99      1.20 o 
   4  -2   1      346.51      350.45      6.38 o 
   5  -2   1      834.07      814.00      9.60 o 
   6  -2   1       11.13       11.50      2.21 o 
   7  -2   1        9.30        8.26      2.50 o 
   8  -2   1        0.79       -1.13      1.98 o 
   9  -2   1        0.26       -1.81      2.86 o 
  10  -2   1        1.00        0.00      4.25 o 
 -10  -1   1       18.25       17.30      7.66 o 
  -9  -1   1        3.99        2.55      5.95 o 
  -8  -1   1        2.50        0.85      4.82 o 
  -7  -1   1        0.11        0.28      2.27 o 
  -6  -1   1        0.83        1.98      1.98 o 
  -5  -1   1      214.63      229.25      3.81 o 
  -4  -1   1       26.85       22.42      2.41 o 
  -3  -1   1       43.93       36.72      2.84 o 
  -2  -1   1     3449.95     3025.90     36.37 o 
  -1  -1   1    14196.53    14897.74    343.95 o 
   1  -1   1       59.66       55.26      2.41 o 
   2  -1   1     2135.03     2135.04     28.92 o 
   3  -1   1     3897.19     3839.25     50.19 o 
   4  -1   1      372.51      375.87      4.91 o 
   5  -1   1        8.84        7.65      1.49 o 
   6  -1   1       47.74       50.44      2.98 o 
   7  -1   1       22.72       22.82      3.54 o 
   8  -1   1        6.16        6.37      2.55 o 
   9  -1   1        2.09        2.55      4.82 o 
  10  -1   1        0.22        2.84      3.40 o 
 -10   0   1       35.28       32.89      7.94 o 
  -9   0   1       82.71       51.41     39.41 o 
  -8   0   1       24.42       26.65      5.95 o 
  -7   0   1       65.79       68.34      6.24 o 
  -6   0   1        2.38       -0.57      1.98 o 
  -5   0   1      452.57      407.75      7.37 o 
  -4   0   1      198.56      190.61      3.54 o 
  -3   0   1      422.60      405.19      6.52 o 
  -2   0   1     1312.30     1177.02     16.73 o 
   1   0   1     1769.23     1662.16     20.27 o 
   2   0   1       58.50       68.34      1.80 o 
   3   0   1      345.30      301.59      7.66 o 
   4   0   1      214.04      230.24      3.93 o 
   5   0   1       54.93       57.91      2.10 o 
   6   0   1        2.17        1.15      1.75 o 
   7   0   1        2.67        0.43      1.60 o 
   8   0   1       14.34       11.17      3.91 o 
   9   0   1        2.56        3.40      3.40 o 
  10   0   1        2.75        1.98      6.24 o 
 -11   1   1       17.97        4.87      5.53 o 
 -10   1   1        5.74        4.77      3.12 o 
  -9   1   1       87.29       99.19      6.10 o 
  -8   1   1        0.21        2.13      2.31 o 
  -7   1   1       15.45       16.45      2.36 o 
  -6   1   1       49.99       52.74      4.25 o 
  -5   1   1       52.88       47.64      3.69 o 
  -4   1   1      128.28      142.06      3.12 o 
  -3   1   1      313.99      294.81      9.22 o 
  -2   1   1      796.65      706.14      6.13 o 
   1   1   1      113.49      106.53      3.30 o 
   2   1   1     3317.56     3341.39     43.67 o 
   3   1   1       42.78       42.97      2.19 o 
   4   1   1      178.84      194.33      3.93 o 
   5   1   1       80.79       74.86      2.61 o 
   6   1   1       11.75       13.08      2.41 o 
   7   1   1        0.17        1.42      3.21 o 
   8   1   1        0.70       -0.07      2.44 o 
   9   1   1        2.10        2.27      3.69 o 
  10   1   1        3.85        2.84      7.09 o 
 -11   2   1       15.42        9.31      2.95 o 
 -10   2   1      106.30       91.71      5.98 o 
  -9   2   1        0.17       -1.49      3.13 o 
  -8   2   1      198.75      197.30      5.04 o 
  -7   2   1      218.73      228.98      7.94 o 
  -6   2   1        4.54        3.52      1.70 o 
  -5   2   1      179.04      165.47      3.10 o 
  -4   2   1       80.72       78.90      2.40 o 
  -3   2   1       68.27       67.68      1.50 o 
  -2   2   1     5882.39     5995.24    107.39 o 
  -1   2   1       50.90       47.12      1.01 o 
   0   2   1      760.94      738.01      8.92 o 
   1   2   1      935.36      863.52     10.28 o 
   2   2   1     2285.93     2243.18     26.07 o 
   3   2   1      495.35      502.49      6.51 o 
   4   2   1      457.32      461.83     10.77 o 
   5   2   1        4.88        4.88      2.22 o 
   6   2   1       10.54       11.57      2.21 o 
   7   2   1        0.22       -0.06      3.30 o 
   8   2   1        6.43        8.19      3.39 o 
   9   2   1       54.15       53.28      4.11 o 
 -11   3   1       36.28       34.06      2.61 o 
 -10   3   1        1.43        2.01      1.93 o 
  -9   3   1       19.20       19.18      1.65 o 
  -8   3   1        0.19       -0.39      0.93 o 
  -7   3   1        5.86        4.38      2.11 o 
  -6   3   1      108.78      108.62      2.48 o 
  -5   3   1      133.66      135.33      5.06 o 
  -4   3   1        5.87        5.27      0.74 o 
  -3   3   1       96.61       84.33      1.51 o 
  -2   3   1       11.46       17.93      1.09 o 
  -1   3   1      249.27      255.46      2.80 o 
   0   3   1       98.57      110.38      2.88 o 
   1   3   1     2527.46     2320.44     29.37 o 
   2   3   1        0.02        1.10      1.71 o 
   3   3   1     1024.44     1070.08     17.58 o 
   4   3   1      684.74      741.27     10.90 o 
   5   3   1       24.72       25.67      2.50 o 
   6   3   1       32.20       33.39      3.01 o 
   7   3   1       16.97       14.04      5.01 o 
   8   3   1       18.75       17.26      3.94 o 
   9   3   1       18.41        5.67      3.41 o 
 -10   4   1       17.83        8.74      3.82 o 
  -9   4   1       21.65       20.48      2.27 o 
  -8   4   1       62.47       64.47      2.46 o 
  -7   4   1        0.33        0.46      1.09 o 
  -6   4   1        3.44        3.75      1.00 o 
  -5   4   1        0.34        0.16      0.59 o 
  -4   4   1       97.84       99.25      1.15 o 
  -3   4   1      164.91      137.99      1.91 o 
  -2   4   1     1101.64     1055.13      9.17 o 
  -1   4   1      472.54      420.54      5.02 o 
   0   4   1      842.49      872.06     18.57 o 
   1   4   1     1311.63     1338.21     35.59 o 
   2   4   1      118.68      129.21      3.10 o 
   3   4   1        6.16        5.95      1.80 o 
   4   4   1       78.52       70.31      5.11 o 
   5   4   1       49.20       50.95      4.11 o 
   6   4   1        5.65        7.90      2.70 o 
   7   4   1      105.86      112.44      5.10 o 
   8   4   1       50.36       61.13     12.62 o 
   9   4   1        5.54        3.69      3.41 o 
 -10   5   1        1.34        1.05      1.64 o 
  -9   5   1       12.03        9.81      2.38 o 
  -8   5   1       25.55       26.10      1.46 o 
  -7   5   1      130.00      136.72      2.04 o 
  -6   5   1      103.89      103.63      2.57 o 
  -5   5   1       54.80       54.49      1.30 o 
  -4   5   1        0.61        0.36      0.43 o 
  -3   5   1      200.17      203.10      3.86 o 
  -2   5   1      155.29      133.67      2.70 o 
  -1   5   1      976.73      938.75      9.17 o 
   0   5   1        0.33        0.21      1.09 o 
   1   5   1       55.45       48.92      3.71 o 
   2   5   1      156.26      166.03      5.61 o 
   3   5   1        1.39        5.22      2.44 o 
   4   5   1       10.12        9.20      2.95 o 
   5   5   1       30.30       28.72      3.90 o 
   6   5   1       11.53       10.25      3.86 o 
   7   5   1        2.91        0.57      2.81 o 
   8   5   1       12.47        9.78      6.42 o 
 -10   6   1       31.43       37.71      5.67 o 
  -9   6   1       28.02       27.31      1.07 o 
  -8   6   1        2.54        1.26      0.50 o 
  -7   6   1        0.00        2.55      5.10 o 
  -6   6   1        4.94        6.81      3.12 o 
  -5   6   1        3.30        3.15      2.19 o 
  -4   6   1       29.70       29.91      1.43 o 
  -3   6   1       87.46       95.48      2.03 o 
  -2   6   1       16.62       18.64      1.11 o 
  -1   6   1        5.98        6.63      1.06 o 
   0   6   1      538.94      536.05      8.66 o 
   1   6   1      621.28      664.25     10.77 o 
   2   6   1       78.49       68.51      4.40 o 
   3   6   1      193.45      206.38      7.42 o 
   4   6   1       18.66       11.63      2.81 o 
   5   6   1      114.71      113.87      4.81 o 
   6   6   1       56.07       54.33      7.32 o 
   7   6   1        0.69        2.27      3.21 o 
   8   6   1       10.47       10.77      5.67 o 
 -10   7   1        6.58       15.31      5.10 o 
  -9   7   1       29.12       36.29      5.39 o 
  -8   7   1        2.56        1.13      3.40 o 
  -7   7   1       18.18       14.18      6.52 o 
  -6   7   1       27.72       28.07      3.26 o 
  -5   7   1        0.74        1.13      1.80 o 
  -4   7   1       20.30       19.66      1.72 o 
  -3   7   1      855.36      909.74      7.69 o 
  -2   7   1      896.11      992.35     11.54 o 
  -1   7   1      646.98      690.39      6.81 o 
   0   7   1      315.29      339.15      4.47 o 
   1   7   1      130.54      145.00      3.97 o 
   2   7   1        4.46        1.70      2.55 o 
   3   7   1       49.03       55.26      3.41 o 
   4   7   1       80.78       75.87      5.07 o 
   5   7   1      188.44      172.74      7.34 o 
   6   7   1       10.25        8.80      4.41 o 
   7   7   1        0.34       -0.99      3.21 o 
 -10   8   1        0.47        4.25      7.94 o 
  -9   8   1        2.08       -1.70      6.52 o 
  -8   8   1        0.25        3.40      3.69 o 
  -7   8   1       19.14       19.56      4.25 o 
  -6   8   1       61.21       55.66      7.94 o 
  -5   8   1      134.45      139.59      4.11 o 
  -4   8   1      124.55      116.26      2.17 o 
  -3   8   1      617.92      656.54      6.45 o 
  -2   8   1      450.88      514.76      6.16 o 
  -1   8   1        0.01        1.29      1.55 o 
   0   8   1       44.99       41.57      2.21 o 
   1   8   1      131.11      124.46      3.71 o 
   2   8   1       27.83       41.03      8.93 o 
   3   8   1       29.92       22.70      3.21 o 
   4   8   1        1.65        3.14      3.61 o 
   5   8   1        1.10       -4.12      4.12 o 
   6   8   1       28.15       33.66     11.91 o 
   7   8   1        0.69        1.64      6.31 o 
 -10   9   1        1.61        0.28      4.25 o 
  -9   9   1       11.34       17.01      5.10 o 
  -8   9   1        5.23        7.94      7.37 o 
  -7   9   1       29.81       37.71      5.10 o 
  -6   9   1      497.28      520.68      9.32 o 
  -5   9   1       99.60       97.91      4.16 o 
  -4   9   1      215.35      215.47      3.01 o 
  -3   9   1       74.30       78.29      1.92 o 
  -2   9   1        1.41       -0.18      1.27 o 
  -1   9   1       30.87       28.17      1.99 o 
   0   9   1        1.25        3.46      2.00 o 
   1   9   1        3.96        2.77      1.85 o 
   2   9   1        1.13        2.30      2.92 o 
   3   9   1        6.44        1.84      4.71 o 
   4   9   1       18.10       15.31      3.61 o 
   5   9   1        0.26        0.26      3.68 o 
   6   9   1        1.90        1.56      3.61 o 
 -11  10   1        0.09       -3.12      9.07 o 
 -10  10   1        0.92        0.57      7.66 o 
  -9  10   1        6.02        6.24      4.82 o 
  -8  10   1        0.01        3.12      4.25 o 
  -7  10   1        4.58        3.32      2.90 o 
  -6  10   1       23.17       27.76      4.54 o 
  -5  10   1      134.77      132.34      4.16 o 
  -4  10   1        1.47        1.53      0.98 o 
  -3  10   1        0.03       -0.38      1.02 o 
  -2  10   1        1.94        4.49      1.84 o 
  -1  10   1       25.32       27.30      2.92 o 
   0  10   1       31.48       28.56      2.13 o 
   1  10   1        7.75        8.21      1.92 o 
   2  10   1        0.84        1.10      1.93 o 
   3  10   1        7.13        7.85      3.30 o 
   4  10   1        1.56       -0.92      3.90 o 
   5  10   1        2.39        2.87      3.71 o 
 -10  11   1        0.35        1.70      8.79 o 
  -9  11   1        0.13       -5.95      8.79 o 
  -8  11   1       32.83       39.13      6.24 o 
  -7  11   1        4.72        0.15      3.43 o 
  -6  11   1       23.86       23.52      5.91 o 
  -5  11   1        3.43        5.53      1.52 o 
  -4  11   1        0.31       -0.88      1.08 o 
  -3  11   1        1.13        1.52      1.50 o 
  -2  11   1        5.19        2.28      2.52 o 
  -1  11   1        0.40        0.19      1.97 o 
   0  11   1       11.40       13.78      3.54 o 
   1  11   1       23.70       21.42      2.75 o 
   2  11   1        1.41        5.32      2.99 o 
   3  11   1        9.87       11.56      2.83 o 
   4  11   1       26.61       15.37      6.87 o 
   5  11   1       38.73       53.45      7.23 o 
 -10  12   1        1.96        7.37      5.95 o 
  -9  12   1        0.07        2.55      5.10 o 
  -8  12   1        0.22        1.70      4.54 o 
  -7  12   1       10.91        7.08      4.16 o 
  -6  12   1        0.80        2.40      4.25 o 
  -5  12   1        9.93        8.39      1.32 o 
  -4  12   1        0.00       -0.38      1.34 o 
  -3  12   1       65.92       74.24      2.75 o 
  -2  12   1        3.57        3.03      1.66 o 
  -1  12   1        3.12        1.25      1.71 o 
   0  12   1        2.80        3.87      2.01 o 
   1  12   1       22.11       18.77      3.15 o 
   2  12   1        1.61        0.43      2.42 o 
   3  12   1        0.06       -1.31      3.33 o 
   4  12   1        0.34        1.68      2.89 o 
  -9  13   1        4.71        6.24      5.67 o 
  -8  13   1        4.19        3.69      8.79 o 
  -7  13   1        0.34       -0.57      3.65 o 
  -6  13   1        0.20        0.17      0.61 o 
  -5  13   1       44.50       45.15      2.99 o 
  -4  13   1       20.38       24.49      2.77 o 
  -3  13   1        0.09        0.81      1.54 o 
  -2  13   1        0.96        0.81      1.88 o 
  -1  13   1        0.58       -0.40      2.36 o 
   0  13   1       10.88        9.73      3.18 o 
   1  13   1        6.47       10.12      3.48 o 
   2  13   1        8.97        9.36      2.75 o 
   3  13   1       24.21       34.08      7.97 o 
  -9  14   1        0.44       -1.13      9.07 o 
  -8  14   1        0.57        7.37      5.67 o 
  -7  14   1        0.72        0.90      4.08 o 
  -6  14   1       10.57        7.23      4.38 o 
  -5  14   1       89.73       94.32     13.89 o 
  -4  14   1       80.86       93.49      4.24 o 
  -3  14   1       10.92        7.61      3.38 o 
  -2  14   1        3.72        3.87      2.66 o 
  -1  14   1        1.05        4.37      2.42 o 
   0  14   1        7.08        4.77      2.69 o 
   1  14   1        8.07        7.48      2.75 o 
   2  14   1        4.57        4.63      3.90 o 
  -8  15   1        3.49        3.12      5.67 o 
  -7  15   1       17.88       18.92      5.71 o 
  -6  15   1       21.24       17.30      9.64 o 
  -5  15   1        0.56       -0.90      2.41 o 
  -4  15   1       25.09       30.25      3.46 o 
  -3  15   1        6.55        5.83      2.74 o 
  -2  15   1        4.64        2.26      2.43 o 
  -1  15   1        1.78        1.74      2.50 o 
   0  15   1        0.35       -1.65      3.23 o 
  -6  16   1       13.63       13.89     10.21 o 
  -5  16   1        5.78        2.55      8.22 o 
  -4  16   1        1.81        8.75      4.54 o 
  -3  16   1        1.94        3.63      2.78 o 
  -2  16   1        8.99       11.77      2.55 o 
   1 -16   2        0.41        1.05      3.09 o 
   2 -16   2        1.72        2.04      3.02 o 
   3 -16   2        4.31        1.46      1.80 o 
   4 -16   2        1.20        3.69      3.69 o 
   5 -16   2        0.15       -2.27      4.82 o 
  -1 -15   2        0.12        1.45      3.32 o 
   0 -15   2       12.64        9.13      3.50 o 
   1 -15   2        4.07        3.94      3.21 o 
   2 -15   2        0.23       -0.13      3.54 o 
   3 -15   2        2.67        3.50      2.99 o 
   4 -15   2        9.20        6.67      1.42 o 
   5 -15   2        0.06       -1.70      3.21 o 
   6 -15   2        1.23       -5.39      5.39 o 
   7 -15   2        0.08        6.24      9.64 o 
  -3 -14   2        3.20        0.83      3.59 o 
  -2 -14   2        0.43       -1.97      2.57 o 
  -1 -14   2        0.87        0.97      3.04 o 
   0 -14   2       11.70        9.67      3.35 o 
   1 -14   2        0.06        1.54      3.79 o 
   2 -14   2        0.08        0.81      1.98 o 
   3 -14   2       15.34       13.18      3.10 o 
   4 -14   2        8.25        8.46      1.50 o 
   5 -14   2        3.05        7.37      3.21 o 
   6 -14   2        5.12        0.28      7.09 o 
   7 -14   2        2.87        5.95      5.39 o 
   8 -14   2        0.13        0.00      4.82 o 
  -4 -13   2        3.37        2.79      2.88 o 
  -3 -13   2        2.53        0.90      4.29 o 
  -2 -13   2       26.84       17.48      4.88 o 
  -1 -13   2       11.70       10.14      4.43 o 
   0 -13   2        0.11       -0.18      2.44 o 
   1 -13   2       25.97       25.85      3.51 o 
   2 -13   2        2.78        2.84      2.66 o 
   3 -13   2        3.77        2.55      2.01 o 
   4 -13   2        7.74        5.44      1.31 o 
   5 -13   2        3.95        2.29      1.56 o 
   6 -13   2        0.15       -0.28      6.81 o 
   7 -13   2        2.55        0.28      4.25 o 
   8 -13   2        2.81       -1.13      8.51 o 
   9 -13   2        2.03       -1.42      5.39 o 
  -5 -12   2        3.06       -0.18      2.70 o 
  -4 -12   2        1.34        2.71      3.50 o 
  -3 -12   2        2.99        3.10      2.40 o 
  -2 -12   2       70.12       70.20      5.53 o 
  -1 -12   2      115.74      106.40      8.65 o 
   0 -12   2        4.23        3.16      2.10 o 
   1 -12   2       20.06       24.85      2.50 o 
   2 -12   2      134.65      142.19      7.51 o 
   3 -12   2       13.03       13.23      2.18 o 
   4 -12   2        0.05        0.02      1.17 o 
   5 -12   2       18.32       20.90      5.10 o 
   6 -12   2        0.48        2.27      3.97 o 
   7 -12   2        0.41        1.42      4.25 o 
   8 -12   2        1.33       -5.10      5.10 o 
  -6 -11   2        0.61        1.13      4.31 o 
  -5 -11   2        2.94        3.85      2.48 o 
  -4 -11   2        2.22        2.98      3.21 o 
  -3 -11   2       19.22       17.69      4.38 o 
  -2 -11   2       19.64       18.70      3.50 o 
  -1 -11   2       68.96       76.65      4.08 o 
   0 -11   2       27.75       27.21      3.13 o 
   1 -11   2      219.91      225.29      5.65 o 
   2 -11   2      363.57      367.07      5.51 o 
   3 -11   2       73.33       84.74      2.20 o 
   4 -11   2        6.68        4.29      1.15 o 
   5 -11   2        0.05        0.28      5.67 o 
   6 -11   2        6.48        4.54      4.25 o 
   7 -11   2        1.80        2.84      7.37 o 
   8 -11   2        0.16        1.42      4.54 o 
   9 -11   2        0.17       -1.42      4.82 o 
  -6 -10   2        1.77        1.18      2.26 o 
  -5 -10   2        0.51        2.54      2.43 o 
  -4 -10   2       23.15       23.60      3.59 o 
  -3 -10   2        5.05        4.57      3.26 o 
  -2 -10   2      303.80      321.17      6.59 o 
  -1 -10   2     1520.63     1522.62     37.85 o 
   0 -10   2      519.08      482.90     18.57 o 
   1 -10   2       66.01       61.70      3.25 o 
   2 -10   2      508.73      502.23      7.04 o 
   3 -10   2        3.17        4.14      1.06 o 
   4 -10   2        8.95       11.26      0.98 o 
   5 -10   2       17.17       13.61      6.81 o 
   6 -10   2       27.28       39.70      5.10 o 
   7 -10   2        0.67       -0.28      6.24 o 
   8 -10   2        0.02       -0.85      4.25 o 
   9 -10   2        1.52        7.37      5.39 o 
  10 -10   2        0.74       -0.28      4.82 o 
  -7  -9   2        0.04       -0.28      4.82 o 
  -6  -9   2        1.88        2.55      4.82 o 
  -5  -9   2       17.57       16.45      5.39 o 
  -4  -9   2      469.79      467.99     10.21 o 
  -3  -9   2      318.82      315.76      5.35 o 
  -2  -9   2      309.22      323.46      4.87 o 
  -1  -9   2     1011.28     1062.00     15.00 o 
   0  -9   2      437.49      393.26      5.80 o 
   1  -9   2        0.00        0.96      1.17 o 
   2  -9   2      419.47      445.25      6.59 o 
   3  -9   2       18.49       18.54      2.09 o 
   4  -9   2        1.38        0.52      0.53 o 
   5  -9   2        4.75        4.82      3.40 o 
   6  -9   2        1.14       -0.85      3.40 o 
   7  -9   2        8.43       11.06      7.66 o 
   8  -9   2        6.08        4.82      7.94 o 
   9  -9   2        0.17       -2.84      8.22 o 
  10  -9   2        4.47        2.55      9.07 o 
  -8  -8   2        0.77        1.42      9.36 o 
  -7  -8   2       10.56        9.07      5.39 o 
  -6  -8   2        0.69        2.27      4.54 o 
  -5  -8   2      105.92      104.91      7.37 o 
  -4  -8   2      484.63      466.66     15.31 o 
  -3  -8   2      462.44      441.64     10.12 o 
  -2  -8   2       24.76       23.56      2.48 o 
  -1  -8   2       33.36       42.91      2.76 o 
   0  -8   2      367.23      389.40      5.31 o 
   1  -8   2      539.62      553.79     10.76 o 
   2  -8   2        4.07        6.90      1.92 o 
   3  -8   2      399.42      403.82      4.52 o 
   4  -8   2       21.50       28.64      5.95 o 
   5  -8   2        0.69        7.94      5.67 o 
   6  -8   2        0.46        0.85      3.40 o 
   7  -8   2       13.26       13.89      4.54 o 
   8  -8   2        4.26        1.13      6.81 o 
   9  -8   2        7.88        7.66      8.79 o 
  10  -8   2       18.93       18.15      6.52 o 
  -8  -7   2       10.49        1.98      4.82 o 
  -7  -7   2       34.28       31.19     10.49 o 
  -6  -7   2       94.09       94.42      7.09 o 
  -5  -7   2      130.97      131.57      7.09 o 
  -4  -7   2      113.02      115.04      4.31 o 
  -3  -7   2       74.53       74.53      3.21 o 
  -2  -7   2       22.14       29.13      3.26 o 
  -1  -7   2      122.44      117.94      2.31 o 
   0  -7   2      535.24      524.75     12.62 o 
   1  -7   2     1066.11     1059.35     10.76 o 
   2  -7   2       87.89       84.30      1.91 o 
   3  -7   2       28.51       27.74      1.35 o 
   4  -7   2        9.05       12.19      5.39 o 
   5  -7   2       51.56       51.61      7.37 o 
   6  -7   2      139.03      146.31      6.81 o 
   7  -7   2       10.73        7.09      4.25 o 
   8  -7   2        0.45        0.85      3.69 o 
   9  -7   2       41.05       43.67      6.24 o 
  10  -7   2       32.17       28.36      6.81 o 
  -9  -6   2        2.26        9.64      9.64 o 
  -8  -6   2        1.78        0.00      3.97 o 
  -7  -6   2       26.50       38.00      5.67 o 
  -6  -6   2       10.23        3.12      7.09 o 
  -5  -6   2       16.31       16.16      4.25 o 
  -4  -6   2        1.86        2.69      2.01 o 
  -3  -6   2       78.35       78.95      3.61 o 
  -2  -6   2      241.08      241.48      3.03 o 
  -1  -6   2      304.49      281.31      3.43 o 
   0  -6   2       37.64       35.05      1.43 o 
   1  -6   2        9.43       13.70      1.23 o 
   2  -6   2      463.54      414.07      5.73 o 
   3  -6   2      101.05      103.84      5.81 o 
   4  -6   2      160.02      169.56      5.67 o 
   5  -6   2       17.06       17.01      5.67 o 
   6  -6   2      201.15      184.87      6.81 o 
   7  -6   2      443.02      421.64     11.91 o 
   8  -6   2       10.36        6.49      1.21 o 
   9  -6   2       26.69       35.16      5.67 o 
  10  -6   2       36.47       43.67     10.77 o 
  -9  -5   2        3.90        8.22      5.10 o 
  -8  -5   2       38.45       38.85     10.21 o 
  -7  -5   2       79.26       87.05     10.21 o 
  -6  -5   2       33.92       46.22      4.82 o 
  -5  -5   2      198.50      192.25     10.49 o 
  -4  -5   2       72.50       69.14      4.96 o 
  -3  -5   2      171.88      185.99      8.65 o 
  -2  -5   2       64.73       59.51      2.30 o 
  -1  -5   2       72.27       68.79      2.62 o 
   0  -5   2       36.95       30.24      1.03 o 
   1  -5   2      192.46      172.42      2.60 o 
   2  -5   2      206.96      207.26      2.17 o 
   3  -5   2     2972.87     3142.59     60.96 o 
   4  -5   2        3.90        2.76      0.57 o 
   5  -5   2        0.55        1.19      0.55 o 
   6  -5   2      368.16      355.91      4.96 o 
   7  -5   2      590.34      574.99      8.23 o 
   8  -5   2       87.79       90.61      6.24 o 
   9  -5   2        1.45        3.15      2.40 o 
  10  -5   2        9.48       15.60      5.39 o 
  -9  -4   2       12.88       13.89      5.10 o 
  -8  -4   2        0.05       -2.84      3.97 o 
  -7  -4   2        1.30        0.57      5.67 o 
  -6  -4   2        7.11        9.64      6.24 o 
  -5  -4   2       33.30       29.21      3.69 o 
  -4  -4   2       86.18       88.19      3.01 o 
  -3  -4   2        7.96        9.67      1.80 o 
  -2  -4   2      737.48      737.80     12.19 o 
  -1  -4   2      363.24      349.62      4.41 o 
   0  -4   2     1446.59     1383.62     12.09 o 
   1  -4   2     2530.63     2431.78     53.55 o 
   2  -4   2      937.26      824.69     25.09 o 
   3  -4   2        6.88        6.81      0.80 o 
   4  -4   2     8346.18     8983.68    273.70 o 
   5  -4   2      166.93      161.88      2.48 o 
   6  -4   2       59.75       55.67      1.90 o 
   7  -4   2      109.95      106.42      2.85 o 
   8  -4   2       25.36       27.30      3.36 o 
   9  -4   2        0.02        0.85      2.69 o 
 -10  -3   2        4.55        4.54      7.94 o 
  -9  -3   2        0.34        1.70      6.52 o 
  -8  -3   2       32.11       32.89      4.82 o 
  -7  -3   2        1.83       -0.57      2.84 o 
  -6  -3   2       70.27       67.20      4.54 o 
  -5  -3   2        6.14        5.95      4.82 o 
  -4  -3   2        0.41        4.54      3.97 o 
  -3  -3   2       47.80       51.32      5.10 o 
  -2  -3   2      129.79      139.79      3.97 o 
  -1  -3   2      201.37      203.77      3.24 o 
   0  -3   2        0.41        0.71      0.73 o 
   1  -3   2     7669.98     8181.53     94.67 o 
   2  -3   2     7547.85     8208.36    114.78 o 
   3  -3   2      376.86      317.46      3.50 o 
   4  -3   2      360.06      332.05      4.31 o 
   5  -3   2      194.26      190.03      3.12 o 
   6  -3   2       40.92       39.18      2.50 o 
   7  -3   2        0.09        0.57      2.01 o 
   8  -3   2       11.97       13.59      1.92 o 
   9  -3   2        3.17        2.06      1.97 o 
  10  -3   2        3.78        3.69      4.54 o 
 -10  -2   2        0.26        0.00      5.95 o 
  -9  -2   2        7.46        8.22      6.81 o 
  -8  -2   2       54.09       57.56      7.94 o 
  -7  -2   2       80.47       91.59      8.51 o 
  -6  -2   2       48.62       42.53      3.69 o 
  -5  -2   2      106.64      119.66      4.25 o 
  -4  -2   2       94.55       91.30      5.67 o 
  -3  -2   2     1321.66     1348.85     24.39 o 
  -2  -2   2      503.27      455.38      7.94 o 
  -1  -2   2        1.28        1.42      0.57 o 
   0  -2   2      492.55      491.70      4.68 o 
   1  -2   2        0.93        4.18      0.76 o 
   2  -2   2     5165.54     5453.16     70.78 o 
   3  -2   2      244.50      234.95      2.93 o 
   4  -2   2      129.73      127.84      6.81 o 
   5  -2   2        0.36        0.57      1.80 o 
   6  -2   2       25.61       31.80      2.41 o 
   7  -2   2        5.96        6.81      2.61 o 
   8  -2   2        0.63        1.56      2.81 o 
   9  -2   2        0.02       -0.57      2.27 o 
  10  -2   2        1.54       -0.85      4.82 o 
 -10  -1   2       58.41       59.26      5.67 o 
  -9  -1   2      140.34      133.22      4.36 o 
  -8  -1   2       52.00       52.46      7.66 o 
  -7  -1   2       73.72       74.57      7.09 o 
  -6  -1   2      110.56      128.45      7.37 o 
  -5  -1   2        7.54        7.94      2.27 o 
  -4  -1   2      492.60      487.14      8.51 o 
  -3  -1   2     2153.75     2086.08     33.74 o 
  -1  -1   2      384.23      361.57      7.37 o 
   0  -1   2     1191.42     1081.04     17.72 o 
   1  -1   2     1079.35      958.82     35.30 o 
   2  -1   2      535.80      539.31      5.61 o 
   3  -1   2      893.23      887.04     20.27 o 
   4  -1   2      880.03      879.95     17.15 o 
   5  -1   2       15.02       14.64      2.61 o 
   6  -1   2        1.60        3.90      2.13 o 
   7  -1   2        1.58        4.36      2.19 o 
   8  -1   2        0.32        2.41      1.80 o 
   9  -1   2        0.00        1.77      2.66 o 
  10  -1   2        1.78        1.42      3.40 o 
 -11   0   2        2.78        2.75      8.36 o 
 -10   0   2       28.71       32.18      5.53 o 
  -9   0   2      124.85      136.79      4.31 o 
  -8   0   2      527.82      548.81      9.54 o 
  -7   0   2        0.00        2.21      1.49 o 
  -6   0   2      429.17      463.89      9.07 o 
  -5   0   2     1139.66     1202.25     22.40 o 
  -4   0   2        5.27       10.09      1.09 o 
  -3   0   2       27.22       23.25      1.42 o 
  -2   0   2       15.33       20.71      1.12 o 
  -1   0   2      189.60      184.66      5.95 o 
   0   0   2     1955.54     1728.96     18.22 o 
   1   0   2       17.04       14.01      1.56 o 
   2   0   2        2.46       -0.81      1.24 o 
   3   0   2      751.53      722.79     12.19 o 
   4   0   2     1014.32     1011.84     12.71 o 
   5   0   2      177.20      205.03      5.61 o 
   6   0   2       74.49       73.00      2.70 o 
   7   0   2        0.32       -0.14      1.60 o 
   8   0   2        0.21       -0.43      2.22 o 
   9   0   2        2.51        0.43      2.21 o 
  10   0   2        0.17        5.67      3.97 o 
 -11   1   2       22.69       31.68      3.01 o 
 -10   1   2       25.95       24.02      7.57 o 
  -9   1   2      128.44      115.09      6.38 o 
  -8   1   2       50.41       44.95      2.61 o 
  -7   1   2       15.26       21.45      1.80 o 
  -6   1   2      158.39      168.12      3.51 o 
  -5   1   2       12.55       16.26      2.27 o 
  -4   1   2      951.74      973.07      8.58 o 
  -3   1   2      283.97      261.78      9.14 o 
  -2   1   2       57.68       47.73      1.05 o 
  -1   1   2       10.60       11.83      1.20 o 
   0   1   2        6.03        6.81      1.27 o 
   1   1   2      784.51      741.27     12.90 o 
   2   1   2        0.04       -0.07      1.46 o 
   3   1   2      825.51      808.58     15.88 o 
   4   1   2       28.54       29.74      2.44 o 
   5   1   2       90.44      102.62      3.65 o 
   6   1   2      146.44      151.37      6.24 o 
   7   1   2        0.14        2.55      2.01 o 
   8   1   2        0.70        2.98      2.92 o 
   9   1   2        0.58        0.21      2.92 o 
 -11   2   2       13.75       14.46      2.99 o 
 -10   2   2       18.36       17.90      3.15 o 
  -9   2   2       26.71       28.63      1.82 o 
  -8   2   2       87.33       80.29      4.22 o 
  -7   2   2       79.35       78.98      3.77 o 
  -6   2   2      174.30      173.78      2.48 o 
  -5   2   2       51.36       55.52      2.86 o 
  -4   2   2      188.97      186.42      2.90 o 
  -3   2   2       29.84       30.63      1.47 o 
  -2   2   2      906.96      848.82      6.50 o 
  -1   2   2     3996.86     3720.96     44.70 o 
   0   2   2     3956.93     3883.36     47.61 o 
   1   2   2       27.07       29.16      2.98 o 
   2   2   2      514.48      529.09      7.29 o 
   3   2   2     1167.98     1244.49     15.98 o 
   4   2   2       19.30       24.85      2.21 o 
   5   2   2       29.31       29.77      4.25 o 
   6   2   2       71.28       74.37      5.95 o 
   7   2   2        3.34        1.13      2.21 o 
   8   2   2        1.88        0.00      2.21 o 
   9   2   2        9.67        2.94      3.65 o 
 -11   3   2        6.11        5.62      2.26 o 
 -10   3   2        0.05       -0.54      1.95 o 
  -9   3   2       36.72       39.35      1.99 o 
  -8   3   2       27.91       28.05      1.54 o 
  -7   3   2      121.53      124.47      2.73 o 
  -6   3   2        6.06        3.97      0.93 o 
  -5   3   2      113.18      115.41      1.74 o 
  -4   3   2      276.36      287.42      3.33 o 
  -3   3   2       11.09       10.94      1.24 o 
  -2   3   2      229.23      235.06      2.21 o 
  -1   3   2        5.17        1.42      1.80 o 
   0   3   2      166.00      156.11      3.01 o 
   1   3   2       84.62       81.44      3.81 o 
   2   3   2      282.67      275.36      4.41 o 
   3   3   2       12.49       24.12      4.11 o 
   4   3   2       89.80       92.67      3.30 o 
   5   3   2        2.03        2.36      2.10 o 
   6   3   2        2.09        1.18      2.70 o 
   7   3   2       15.48       15.28      3.01 o 
   8   3   2        1.99        0.57      2.61 o 
   9   3   2        0.65       -2.89      3.77 o 
 -10   4   2        0.08        0.07      1.37 o 
  -9   4   2        5.15        2.61      1.80 o 
  -8   4   2      114.02      113.08      4.83 o 
  -7   4   2      152.83      158.01      6.20 o 
  -6   4   2        8.72        8.70      1.09 o 
  -5   4   2        0.00        0.91      0.88 o 
  -4   4   2        0.01        0.62      0.75 o 
  -3   4   2      223.75      199.29      2.30 o 
  -2   4   2     1535.06     1532.18     13.67 o 
  -1   4   2       16.94       17.66      1.49 o 
   0   4   2      288.78      276.75      4.01 o 
   1   4   2      196.12      196.18      4.25 o 
   2   4   2      704.61      714.20     16.73 o 
   3   4   2      697.84      711.19     10.90 o 
   4   4   2        4.15        1.83      2.44 o 
   5   4   2       72.75       67.85      7.09 o 
   6   4   2       37.51       28.24      5.53 o 
   7   4   2       33.94       45.10      4.68 o 
   8   4   2       15.54        8.08      3.41 o 
 -10   5   2        6.12        4.05      1.82 o 
  -9   5   2        6.79        5.57      1.64 o 
  -8   5   2      100.51       93.54      4.02 o 
  -7   5   2      120.27      114.73      1.78 o 
  -6   5   2        0.01        0.55      0.86 o 
  -5   5   2       76.35       70.53      1.79 o 
  -4   5   2        9.82       10.86      0.94 o 
  -3   5   2        0.10        0.63      0.66 o 
  -2   5   2       46.30       50.69      2.18 o 
  -1   5   2     1938.40     2072.01     19.59 o 
   0   5   2     1075.64     1169.90     14.53 o 
   1   5   2     1285.89     1371.41     17.64 o 
   2   5   2      383.17      382.58      9.78 o 
   3   5   2       57.77       63.66      3.21 o 
   4   5   2        0.64        1.84      2.21 o 
   5   5   2        2.65        4.25      2.61 o 
   6   5   2       48.41       53.91      6.82 o 
   7   5   2       29.41       23.98      4.01 o 
   8   5   2        2.63        1.42      3.21 o 
 -10   6   2        0.68        4.82      3.97 o 
  -9   6   2        5.76        3.78      1.04 o 
  -8   6   2        2.00        2.24      0.78 o 
  -7   6   2       14.88       13.69      0.79 o 
  -6   6   2       68.88       72.13      2.09 o 
  -5   6   2      131.96      140.51      2.37 o 
  -4   6   2       63.64       63.45      1.17 o 
  -3   6   2      194.76      201.65      3.07 o 
  -2   6   2       10.41       14.04      1.98 o 
  -1   6   2     1908.48     1934.70     19.92 o 
   0   6   2     1081.24     1204.15     14.54 o 
   1   6   2       22.60       27.20      2.21 o 
   2   6   2       98.98      104.19      7.66 o 
   3   6   2        5.94        8.04      2.95 o 
   4   6   2        2.47        5.25      2.61 o 
   5   6   2       27.80       19.76      3.41 o 
   6   6   2        0.49       -0.94      3.39 o 
   7   6   2        0.11        1.95      4.12 o 
 -10   7   2        0.92        0.57      6.24 o 
  -9   7   2        8.30        7.94      3.97 o 
  -8   7   2        2.41        1.98      3.40 o 
  -7   7   2        8.26       13.61      6.24 o 
  -6   7   2        7.96       12.70      2.41 o 
  -5   7   2      108.60      102.24      1.68 o 
  -4   7   2      507.27      537.15      5.26 o 
  -3   7   2      461.68      467.14     10.11 o 
  -2   7   2      780.55      787.41      8.49 o 
  -1   7   2       57.26       59.87      2.58 o 
   0   7   2       11.18       11.35      1.80 o 
   1   7   2       26.38       24.05      2.92 o 
   2   7   2        5.50        7.16      2.92 o 
   3   7   2       34.81       35.65      3.41 o 
   4   7   2        2.37        3.75      3.43 o 
   5   7   2       10.95       10.92      5.81 o 
   6   7   2        7.01        2.84      3.41 o 
   7   7   2        0.03       -0.71      3.41 o 
 -10   8   2        1.55        0.00      3.69 o 
  -9   8   2        5.96        1.13      6.24 o 
  -8   8   2        4.90        8.51      6.81 o 
  -7   8   2        0.45       -0.43      2.98 o 
  -6   8   2       96.41       87.19      4.55 o 
  -5   8   2        0.95        0.67      0.74 o 
  -4   8   2       32.76       32.32      1.30 o 
  -3   8   2       69.19       77.84      2.97 o 
  -2   8   2       99.44       95.61      2.43 o 
  -1   8   2      111.00      111.16      3.06 o 
   0   8   2        0.00       -1.29      1.41 o 
   1   8   2        0.27       -2.43      2.48 o 
   2   8   2       25.79       23.09      2.90 o 
   3   8   2        0.87       -2.12      3.17 o 
   4   8   2        0.02       -3.53      3.68 o 
   5   8   2        0.32        1.03      3.65 o 
   6   8   2        0.02        6.10      4.67 o 
 -11   9   2        1.10       -1.13      7.94 o 
 -10   9   2        4.66        7.09      4.82 o 
  -9   9   2        3.78       10.21      4.82 o 
  -8   9   2        0.19       -2.27      6.81 o 
  -7   9   2       40.55       41.59      7.80 o 
  -6   9   2      144.04      160.48      3.07 o 
  -5   9   2       56.44       59.21      1.60 o 
  -4   9   2       47.39       51.08      1.68 o 
  -3   9   2        0.05        0.46      1.66 o 
  -2   9   2        0.10        1.22      1.75 o 
  -1   9   2        7.98        7.02      1.83 o 
   0   9   2        1.32        1.72      2.15 o 
   1   9   2        0.44        1.17      1.78 o 
   2   9   2       26.44       24.02      5.51 o 
   3   9   2        7.16        4.29      3.65 o 
   4   9   2        4.19        2.55      5.41 o 
   5   9   2        5.49       10.73      3.91 o 
   6   9   2       11.20        7.65      5.18 o 
 -11  10   2        0.16        3.97      5.39 o 
 -10  10   2        0.08        4.25      8.51 o 
  -9  10   2        0.24        1.13      7.09 o 
  -8  10   2       29.52       38.28      5.67 o 
  -7  10   2        3.61        0.60      2.50 o 
  -6  10   2        0.14        0.86      0.59 o 
  -5  10   2       11.89        9.60      1.64 o 
  -4  10   2       23.41       21.73      2.83 o 
  -3  10   2       22.76       25.20      1.92 o 
  -2  10   2       11.45       11.03      2.82 o 
  -1  10   2      214.53      209.48      4.82 o 
   0  10   2        5.76        3.59      1.74 o 
   1  10   2       10.12       11.68      2.42 o 
   2  10   2       12.19       11.90      3.10 o 
   3  10   2        2.77        5.88      3.94 o 
   4  10   2        5.94        2.67      3.50 o 
   5  10   2        4.05        5.03      5.11 o 
 -10  11   2        0.02       -1.42      4.82 o 
  -9  11   2        4.06        8.51      9.07 o 
  -8  11   2        8.73       11.77      3.61 o 
  -7  11   2       26.47       26.15      4.63 o 
  -6  11   2       11.08       10.01      0.97 o 
  -5  11   2        1.22        1.49      1.35 o 
  -4  11   2       25.10       30.81      2.41 o 
  -3  11   2      107.24      112.20      2.68 o 
  -2  11   2       34.11       34.02      2.58 o 
  -1  11   2        0.15        0.01      2.02 o 
   0  11   2        0.50        2.95      3.27 o 
   1  11   2        3.15        1.78      2.32 o 
   2  11   2        0.60        3.28      2.37 o 
   3  11   2       13.16       10.41      6.03 o 
   4  11   2        2.63       -0.71      4.68 o 
 -10  12   2        1.62       -1.70      9.07 o 
  -9  12   2        0.29        4.54      5.39 o 
  -8  12   2        0.21       -3.31      4.16 o 
  -7  12   2        0.88       -2.41      3.01 o 
  -6  12   2        6.34        5.13      1.33 o 
  -5  12   2       29.84       26.08      3.27 o 
  -4  12   2       23.13       32.45      2.82 o 
  -3  12   2      143.66      153.68      3.48 o 
  -2  12   2       55.78       56.50      3.49 o 
  -1  12   2       52.67       50.41      2.77 o 
   0  12   2        0.13        0.72      2.14 o 
   1  12   2       11.74       13.95      4.25 o 
   2  12   2        2.77        1.19      2.66 o 
   3  12   2       25.87       30.59      4.54 o 
  -9  13   2        1.07        6.24      9.36 o 
  -8  13   2        2.09        5.04      3.71 o 
  -7  13   2        5.70        7.62      4.38 o 
  -6  13   2       22.40       18.60      7.85 o 
  -5  13   2       99.77      101.15      3.10 o 
  -4  13   2       69.93       57.35      3.71 o 
  -3  13   2       11.32        8.57      2.55 o 
  -2  13   2       37.89       34.71      6.46 o 
  -1  13   2        0.00       -0.67      3.22 o 
   0  13   2        0.05        6.04      3.76 o 
   1  13   2        4.70        7.35      5.34 o 
   2  13   2        0.15        1.65      4.25 o 
  -9  14   2        0.14       -3.69      5.67 o 
  -8  14   2        2.38        4.35      4.89 o 
  -7  14   2        4.29        0.38      4.12 o 
  -6  14   2       22.95       14.74      9.36 o 
  -5  14   2      156.46      159.05      7.29 o 
  -4  14   2       28.86       28.20      3.86 o 
  -3  14   2        5.30        4.31      2.53 o 
  -2  14   2        1.48        2.19      2.29 o 
  -1  14   2        1.52        0.35      2.31 o 
   0  14   2       11.59        8.93      2.73 o 
   1  14   2        7.42        6.93      3.92 o 
  -8  15   2        6.01        5.67      5.95 o 
  -7  15   2        1.14       -2.55      9.07 o 
  -6  15   2        1.15        5.67      8.79 o 
  -5  15   2       32.14       18.91      9.64 o 
  -4  15   2        9.32        7.08      3.15 o 
  -3  15   2        0.01       -0.93      2.36 o 
  -2  15   2        0.04        5.28      2.72 o 
  -1  15   2        5.82        5.66      3.74 o 
   0  15   2        3.15        2.88      2.57 o 
  -5  16   2        0.25       -2.55      5.10 o 
  -4  16   2        0.04        2.85      2.08 o 
  -3  16   2        0.36       -0.95      3.12 o 
   1 -16   3        6.25        7.48      3.43 o 
   2 -16   3        0.52        0.11      1.99 o 
   3 -16   3        0.22       -0.42      1.57 o 
   4 -16   3        0.49       -0.28      3.40 o 
   5 -16   3        0.94       -1.13      4.54 o 
  -1 -15   3        0.16       -1.53      3.07 o 
   0 -15   3       31.44       24.07      5.10 o 
   1 -15   3        9.29        5.96      3.17 o 
   2 -15   3        0.84        1.77      2.26 o 
   3 -15   3        1.42        2.83      2.34 o 
   4 -15   3       11.50       11.06      3.41 o 
   5 -15   3        0.35        1.70      7.66 o 
   6 -15   3        8.08       -0.28      7.94 o 
   7 -15   3       11.07        9.92      6.24 o 
  -3 -14   3        0.75        0.87      3.50 o 
  -2 -14   3        0.14        0.59      2.31 o 
  -1 -14   3        0.24       -2.55      2.55 o 
   0 -14   3       35.96       41.21      9.07 o 
   1 -14   3       59.84       67.23      5.69 o 
   2 -14   3        8.40        5.46      2.59 o 
   3 -14   3       18.46       12.56      2.16 o 
   4 -14   3       74.86       67.10      3.60 o 
   5 -14   3       13.03       14.74      8.79 o 
   6 -14   3        4.80        7.94      5.39 o 
   7 -14   3        9.13       14.46      6.24 o 
   8 -14   3        3.34        4.54      9.64 o 
  -4 -13   3        0.19        0.60      3.30 o 
  -3 -13   3        4.49        2.89      2.84 o 
  -2 -13   3        1.62        2.79      3.93 o 
  -1 -13   3       26.59       19.14      5.53 o 
   0 -13   3       13.55       13.05      4.31 o 
   1 -13   3       42.67       37.11      4.80 o 
   2 -13   3        0.63        0.85      1.40 o 
   3 -13   3      149.43      154.02      3.07 o 
   4 -13   3      264.70      297.04      4.46 o 
   5 -13   3       47.56       66.63     10.49 o 
   6 -13   3        6.18        6.24      4.82 o 
   7 -13   3        4.59        8.51      9.07 o 
   8 -13   3        0.18        0.57      4.82 o 
  -5 -12   3        0.81        5.95      5.67 o 
  -4 -12   3        2.05        2.40      3.78 o 
  -3 -12   3        1.09        1.56      3.01 o 
  -2 -12   3        0.31        0.51      1.89 o 
  -1 -12   3        0.15        0.88      1.98 o 
   0 -12   3      124.31      132.88      7.51 o 
   1 -12   3      806.61      810.43     11.92 o 
   2 -12   3      160.04      171.98      3.99 o 
   3 -12   3       18.34       19.88      1.48 o 
   4 -12   3      203.53      213.36      3.81 o 
   5 -12   3       37.61       48.20      5.67 o 
   6 -12   3        3.24        4.82      4.25 o 
   7 -12   3        0.85        3.12      7.94 o 
   8 -12   3        1.59        0.28      4.54 o 
   9 -12   3        0.14       -5.95      5.95 o 
  -6 -11   3       12.78       20.98      6.81 o 
  -5 -11   3        2.03        1.54      2.19 o 
  -4 -11   3        0.58        0.76      1.78 o 
  -3 -11   3        0.16       -1.30      3.21 o 
  -2 -11   3      227.64      229.47      6.11 o 
  -1 -11   3       44.37       47.84      2.78 o 
   0 -11   3      196.03      201.37      4.82 o 
   1 -11   3      759.31      793.96     11.12 o 
   2 -11   3      135.70      134.06      5.03 o 
   3 -11   3        4.30        4.66      1.58 o 
   4 -11   3       71.01       70.39      1.79 o 
   5 -11   3        7.44        6.24      3.97 o 
   6 -11   3        0.72        2.84      3.97 o 
   7 -11   3        1.11        2.84      4.54 o 
   8 -11   3        0.93        1.98      8.22 o 
   9 -11   3        0.00        0.00      4.54 o 
  -6 -10   3        4.31        3.22      3.20 o 
  -5 -10   3        1.20        2.90      2.93 o 
  -4 -10   3        0.00        0.49      1.91 o 
  -3 -10   3      107.73      110.20      6.24 o 
  -2 -10   3      193.13      210.64      6.61 o 
  -1 -10   3      161.32      166.86      6.03 o 
   0 -10   3       27.21       32.70      2.30 o 
   1 -10   3       17.28       25.55      2.95 o 
   2 -10   3      280.44      282.91      3.86 o 
   3 -10   3      191.64      209.52      3.36 o 
   4 -10   3        0.18        0.46      0.67 o 
   5 -10   3       21.11       15.88      4.25 o 
   6 -10   3        0.36        2.27      3.97 o 
   7 -10   3        4.90        4.25      4.25 o 
   8 -10   3        0.31        5.39      8.51 o 
   9 -10   3        0.16       -0.85      7.94 o 
  -7  -9   3        9.60       15.03     10.77 o 
  -6  -9   3        0.00       -0.14      1.80 o 
  -5  -9   3        2.73        2.06      1.80 o 
  -4  -9   3       37.34       39.20      3.40 o 
  -3  -9   3       51.27       48.88      4.03 o 
  -2  -9   3      154.62      161.65      6.81 o 
  -1  -9   3        4.14        6.75      2.83 o 
   0  -9   3       16.44       15.73      2.05 o 
   1  -9   3       40.25       38.65      2.43 o 
   2  -9   3      156.50      160.89      2.55 o 
   3  -9   3      263.59      274.54      3.26 o 
   4  -9   3        0.06       -0.09      0.62 o 
   5  -9   3        6.32        4.82      3.69 o 
   6  -9   3       12.35       22.12      7.94 o 
   7  -9   3       11.77       17.58      4.82 o 
   8  -9   3       22.66       24.10      5.67 o 
   9  -9   3        0.82        1.42      4.82 o 
  10  -9   3        1.02        2.55      5.67 o 
  -8  -8   3       64.47       89.89     14.74 o 
  -7  -8   3        5.63        1.70      4.82 o 
  -6  -8   3        3.00       -3.69      7.94 o 
  -5  -8   3        4.36        7.09      4.54 o 
  -4  -8   3        0.00        0.97      2.04 o 
  -3  -8   3       62.43       63.73      3.75 o 
  -2  -8   3        9.48       11.17      2.21 o 
  -1  -8   3      103.30      101.67      3.97 o 
   0  -8   3      328.76      304.27     10.35 o 
   1  -8   3        0.80       -0.82      0.92 o 
   2  -8   3       61.12       61.40      1.80 o 
   3  -8   3        7.13        5.47      1.06 o 
   4  -8   3        0.84        1.02      1.38 o 
   5  -8   3        6.46        1.42      3.12 o 
   6  -8   3        7.77       10.49      7.09 o 
   7  -8   3        2.08        1.42      3.97 o 
   8  -8   3       27.73       20.42      5.39 o 
   9  -8   3       65.79       60.11      7.37 o 
  10  -8   3        2.24        2.55      5.39 o 
  -8  -7   3       22.17       17.86      6.24 o 
  -7  -7   3        0.54        0.57      7.09 o 
  -6  -7   3       29.61       28.64      5.39 o 
  -5  -7   3      131.67      132.13      6.81 o 
  -4  -7   3       10.03       13.61      6.52 o 
  -3  -7   3      103.26      103.66      2.48 o 
  -2  -7   3       22.42       28.60      2.54 o 
  -1  -7   3      322.26      316.48      5.01 o 
   0  -7   3       18.95       19.75      1.58 o 
   1  -7   3       61.92       57.10      4.80 o 
   2  -7   3        0.05       -0.18      0.88 o 
   3  -7   3      125.97      124.19      1.77 o 
   4  -7   3       76.01       61.62      1.92 o 
   5  -7   3      281.98      281.00      8.51 o 
   6  -7   3        5.43        3.97      6.52 o 
   7  -7   3        8.49        9.36      4.25 o 
   8  -7   3       52.40       51.32      5.95 o 
   9  -7   3       82.44       74.57     11.91 o 
  10  -7   3       19.20       24.10     11.34 o 
  -9  -6   3        1.06        1.70      8.22 o 
  -8  -6   3       23.83       47.07      6.52 o 
  -7  -6   3        3.86        3.69      4.25 o 
  -6  -6   3        5.86        3.40      6.52 o 
  -5  -6   3        1.37        3.12      5.67 o 
  -4  -6   3       14.93       12.76      3.40 o 
  -3  -6   3       16.11       17.04      1.29 o 
  -2  -6   3      400.65      427.83     10.77 o 
  -1  -6   3      429.89      407.22      6.12 o 
   0  -6   3       22.92       27.38      1.98 o 
   1  -6   3      205.22      181.56      2.18 o 
   2  -6   3       61.75       74.49      2.02 o 
   3  -6   3     1867.34     1911.63     22.11 o 
   4  -6   3      315.57      305.95      7.94 o 
   5  -6   3       14.71       14.40      2.33 o 
   6  -6   3      693.12      641.85     17.30 o 
   7  -6   3       51.28       59.87     11.20 o 
   8  -6   3        0.92        0.89      1.12 o 
   9  -6   3        9.76        4.82      4.82 o 
  -9  -5   3        4.75        3.97      4.82 o 
  -8  -5   3        9.43       11.34      8.22 o 
  -7  -5   3        4.32        1.13      6.24 o 
  -6  -5   3        2.59        3.12      3.40 o 
  -5  -5   3       36.36       41.40      4.25 o 
  -4  -5   3       62.05       66.63      4.25 o 
  -3  -5   3       16.36       11.63      4.82 o 
  -2  -5   3        7.22       10.66      1.58 o 
  -1  -5   3        7.96        6.71      2.41 o 
   0  -5   3        0.62       -0.20      0.65 o 
   1  -5   3      123.35      117.53      4.40 o 
   2  -5   3      536.65      529.30      6.05 o 
   3  -5   3     2204.88     2200.55     22.37 o 
   4  -5   3     2660.84     2722.05     27.65 o 
   5  -5   3      253.61      267.33      3.18 o 
   6  -5   3      105.51       94.62      2.36 o 
   7  -5   3       35.33       27.68      4.65 o 
   8  -5   3        5.60        7.79      2.13 o 
   9  -5   3        1.03        2.11      1.58 o 
 -10  -4   3        0.04        0.85      4.54 o 
  -9  -4   3        0.28       -1.70      4.25 o 
  -8  -4   3       27.23       20.70      4.82 o 
  -7  -4   3        9.67        7.09      3.97 o 
  -6  -4   3       49.44       49.90      7.94 o 
  -5  -4   3       71.59       74.01      7.37 o 
  -4  -4   3      246.62      224.57      9.07 o 
  -3  -4   3       50.11       56.43      5.67 o 
  -2  -4   3      220.65      222.42      8.22 o 
  -1  -4   3      497.41      519.23      7.10 o 
   0  -4   3      246.75      242.16      4.54 o 
   1  -4   3       10.82        4.59      3.40 o 
   2  -4   3     1828.42     1789.19     16.22 o 
   3  -4   3        0.08        0.32      0.89 o 
   4  -4   3     1480.29     1456.95     15.81 o 
   5  -4   3       26.26       25.17      1.24 o 
   6  -4   3       86.62       98.45      5.25 o 
   7  -4   3        5.49        5.16      1.84 o 
   8  -4   3        2.27        6.73      1.59 o 
   9  -4   3        0.01       -1.70      3.09 o 
 -10  -3   3        0.32        0.85      7.09 o 
  -9  -3   3       13.49       13.87      2.98 o 
  -8  -3   3      283.94      312.19     14.74 o 
  -7  -3   3      801.64      760.77     16.73 o 
  -6  -3   3      120.00      117.96      5.39 o 
  -5  -3   3        4.35        7.09      2.84 o 
  -4  -3   3      973.03     1047.44     21.55 o 
  -3  -3   3      673.04      709.44     15.03 o 
  -2  -3   3      544.52      587.71      5.77 o 
  -1  -3   3     1920.46     1923.08     20.49 o 
   0  -3   3     3314.08     3119.66     29.46 o 
   1  -3   3       28.65       25.07      1.42 o 
   2  -3   3       56.86       58.94      1.42 o 
   3  -3   3        6.84        5.53      0.80 o 
   4  -3   3       81.11       70.04      1.71 o 
   5  -3   3      137.41      132.51      3.54 o 
   6  -3   3       92.23       98.88      2.30 o 
   7  -3   3        1.84        4.09      2.30 o 
   8  -3   3        0.66        1.77      2.13 o 
   9  -3   3        1.11        2.12      1.57 o 
  10  -3   3        0.01        0.57      3.97 o 
 -10  -2   3        8.96        6.24      4.25 o 
  -9  -2   3       33.33       36.67      4.82 o 
  -8  -2   3       24.27       21.14      2.63 o 
  -7  -2   3      430.45      433.83     15.03 o 
  -6  -2   3      984.90     1016.81     19.28 o 
  -5  -2   3        2.97        5.39      2.27 o 
  -4  -2   3      491.33      537.90      9.64 o 
  -3  -2   3     2200.57     2236.08     37.15 o 
  -2  -2   3      500.17      465.02      7.94 o 
  -1  -2   3     2224.58     2072.86     43.24 o 
   0  -2   3     2338.94     2214.71     25.02 o 
   1  -2   3      444.95      460.39      5.80 o 
   2  -2   3     1087.55     1057.72     11.82 o 
   3  -2   3        3.88        3.12      1.42 o 
   4  -2   3       90.56       91.04      2.69 o 
   5  -2   3      144.29      137.25      2.61 o 
   6  -2   3       56.76       64.66      3.61 o 
   7  -2   3       34.41       31.56      2.69 o 
   8  -2   3        0.35        1.24      2.19 o 
   9  -2   3        0.02        4.02      4.25 o 
  10  -2   3        1.30       -0.57      4.82 o 
 -11  -1   3        0.19        3.69      3.83 o 
 -10  -1   3        0.34        0.94      2.02 o 
  -9  -1   3      144.75      148.40      4.54 o 
  -8  -1   3       80.90       81.42      3.81 o 
  -7  -1   3      500.27      479.90      7.90 o 
  -6  -1   3      680.90      746.66     15.88 o 
  -5  -1   3      203.84      204.58      3.83 o 
  -4  -1   3      551.04      547.37     14.18 o 
  -3  -1   3      676.01      687.77      7.06 o 
  -2  -1   3      327.14      356.14      6.24 o 
  -1  -1   3       14.52       11.28      1.29 o 
   0  -1   3     1598.75     1356.28     16.30 o 
   1  -1   3      123.84      107.58      3.10 o 
   2  -1   3      100.55      103.31      2.40 o 
   3  -1   3       46.60       46.91      4.54 o 
   4  -1   3        0.21        3.12      2.01 o 
   5  -1   3      237.61      245.18      4.82 o 
   6  -1   3        5.41        4.92      2.00 o 
   7  -1   3        0.49        1.70      1.80 o 
   8  -1   3        6.74        6.64      2.70 o 
   9  -1   3        0.16       -1.33      3.71 o 
 -11   0   3        0.15        3.42      3.09 o 
 -10   0   3        3.62        2.54      1.73 o 
  -9   0   3        0.03        0.95      1.46 o 
  -8   0   3       91.48       95.81      4.88 o 
  -7   0   3        0.89        1.33      2.45 o 
  -6   0   3      225.37      232.10      4.36 o 
  -5   0   3        1.74        4.62      1.85 o 
  -4   0   3        0.60        0.03      0.80 o 
  -3   0   3       26.72       27.05      1.19 o 
  -2   0   3     2776.74     2758.88     68.62 o 
  -1   0   3     1740.64     1501.22     21.83 o 
   0   0   3      648.48      636.43      6.82 o 
   1   0   3     1049.09      934.34     10.03 o 
   2   0   3      325.68      311.80      4.01 o 
   3   0   3       51.71       47.21      1.80 o 
   4   0   3       53.59       52.11      2.98 o 
   5   0   3      389.42      401.76      7.07 o 
   6   0   3       21.16       25.75      3.12 o 
   7   0   3       16.94       19.01      8.65 o 
   8   0   3       27.53       29.71      3.01 o 
   9   0   3        0.14        0.50      2.92 o 
 -11   1   3        7.01        4.14      2.55 o 
 -10   1   3        2.98       -0.28      1.71 o 
  -9   1   3       31.74       36.76      4.59 o 
  -8   1   3        3.11        2.57      1.62 o 
  -7   1   3      114.98      125.22      4.24 o 
  -6   1   3       60.91       65.54      2.67 o 
  -5   1   3      188.81      174.27      2.68 o 
  -4   1   3       14.00       19.13      1.46 o 
  -3   1   3      808.25      795.85     13.96 o 
  -2   1   3        8.15        6.91      1.00 o 
  -1   1   3      256.39      229.35      3.83 o 
   0   1   3        0.25        4.40      1.67 o 
   1   1   3      130.73      136.15      2.70 o 
   2   1   3      329.19      315.81      4.96 o 
   3   1   3      589.06      592.21      7.42 o 
   4   1   3       36.25       37.02      2.70 o 
   5   1   3        0.45        0.71      1.80 o 
   6   1   3        8.58       10.89      2.21 o 
   7   1   3       23.87       21.68      2.81 o 
   8   1   3        5.91        6.28      3.21 o 
   9   1   3        2.18       -0.43      2.61 o 
 -11   2   3        0.61        0.04      2.19 o 
 -10   2   3        5.40        1.71      2.52 o 
  -9   2   3        1.31        1.01      2.41 o 
  -8   2   3        6.51        6.52      1.29 o 
  -7   2   3       43.39       41.86      2.58 o 
  -6   2   3      704.56      701.98      7.13 o 
  -5   2   3      543.08      566.54      6.29 o 
  -4   2   3      211.44      229.47      2.92 o 
  -3   2   3       17.65       16.18      1.48 o 
  -2   2   3      960.96      945.50     11.26 o 
  -1   2   3     1446.67     1322.11     15.09 o 
   0   2   3     2403.75     2425.02     28.06 o 
   1   2   3       91.19      102.62      5.10 o 
   2   2   3      578.38      543.49     12.19 o 
   3   2   3       55.60       63.59      4.11 o 
   4   2   3      219.99      242.05      5.50 o 
   5   2   3      281.11      307.36      6.92 o 
   6   2   3       28.16       38.21     12.76 o 
   7   2   3        6.72        7.66      2.61 o 
   8   2   3        4.37        2.68      3.21 o 
   9   2   3        6.11        2.54      3.10 o 
 -11   3   3        0.01       -1.89      2.15 o 
 -10   3   3        7.82        5.36      1.82 o 
  -9   3   3        1.08        1.31      1.66 o 
  -8   3   3       97.65      102.31      2.50 o 
  -7   3   3      255.08      276.52      3.25 o 
  -6   3   3      678.25      673.37      6.63 o 
  -5   3   3       40.57       46.04      2.32 o 
  -4   3   3       31.70       28.40      1.31 o 
  -3   3   3      102.14      106.29      1.87 o 
  -2   3   3      485.29      456.00      4.49 o 
  -1   3   3     1800.72     1685.78     19.57 o 
   0   3   3      948.07      885.29     16.73 o 
   1   3   3      469.59      510.04      8.52 o 
   2   3   3       58.67       73.00      6.95 o 
   3   3   3       46.83       46.41      2.61 o 
   4   3   3      406.96      411.10      7.96 o 
   5   3   3       83.72       85.47      4.38 o 
   6   3   3        1.00       -0.14      3.61 o 
   7   3   3        2.91        2.46      3.17 o 
   8   3   3        0.89        0.43      2.81 o 
 -11   4   3        1.96        1.80      1.78 o 
 -10   4   3        0.60        0.63      1.17 o 
  -9   4   3        6.69        5.02      1.62 o 
  -8   4   3        7.22        6.49      1.58 o 
  -7   4   3       21.19       21.31      1.62 o 
  -6   4   3        0.14        1.35      1.29 o 
  -5   4   3       66.09       64.44      2.46 o 
  -4   4   3      306.70      299.34      3.14 o 
  -3   4   3        0.84        2.43      0.81 o 
  -2   4   3       88.58       83.30      2.89 o 
  -1   4   3      319.57      323.73      9.36 o 
   0   4   3       68.45       77.02      2.41 o 
   1   4   3      645.75      716.67      9.95 o 
   2   4   3     1160.83     1220.17     31.47 o 
   3   4   3      119.68      124.11      3.71 o 
   4   4   3        2.61        5.10      2.21 o 
   5   4   3        6.63        8.86      2.70 o 
   6   4   3        5.56        7.22      4.91 o 
   7   4   3       29.13       32.01      6.81 o 
   8   4   3        2.27        3.80      4.12 o 
 -10   5   3        0.69        1.52      1.66 o 
  -9   5   3        5.25        7.00      1.66 o 
  -8   5   3        7.26        6.89      2.32 o 
  -7   5   3       28.98       31.38      1.72 o 
  -6   5   3      107.67      100.96      3.27 o 
  -5   5   3       34.91       35.07      1.37 o 
  -4   5   3      202.56      197.96      2.89 o 
  -3   5   3       65.92       75.09      2.78 o 
  -2   5   3        9.46       17.19      2.25 o 
  -1   5   3      259.46      316.04      5.39 o 
   0   5   3      200.58      237.03      5.10 o 
   1   5   3      138.05      146.96      4.08 o 
   2   5   3       18.01       15.98      2.92 o 
   3   5   3      101.32       92.02      7.23 o 
   4   5   3       19.72       27.76      9.07 o 
   5   5   3        1.74        0.96      2.50 o 
   6   5   3        2.26        3.47      3.65 o 
   7   5   3       16.57       16.02      3.81 o 
   8   5   3        2.15        0.42      4.12 o 
 -10   6   3        2.69        1.69      1.31 o 
  -9   6   3       20.05       19.18      1.50 o 
  -8   6   3       64.50       63.29      1.77 o 
  -7   6   3       13.74       14.06      1.98 o 
  -6   6   3        8.86        9.45      1.53 o 
  -5   6   3       45.48       55.56      1.88 o 
  -4   6   3     1328.69     1356.83     11.55 o 
  -3   6   3      251.42      247.68      3.96 o 
  -2   6   3      277.92      277.14      3.59 o 
  -1   6   3       65.33       60.01      2.21 o 
   0   6   3      181.57      183.23      6.10 o 
   1   6   3       60.85       52.49      3.39 o 
   2   6   3       13.26       16.32      2.50 o 
   3   6   3       16.16       17.47      2.81 o 
   4   6   3       30.15       31.82      5.53 o 
   5   6   3        8.65        3.46      4.96 o 
   6   6   3        2.63        5.30      4.12 o 
   7   6   3        0.58        2.69      3.41 o 
 -10   7   3        0.35       -0.57      5.95 o 
  -9   7   3        6.83        4.55      0.93 o 
  -8   7   3       36.73       37.89      3.05 o 
  -7   7   3       77.23       82.72      1.98 o 
  -6   7   3       23.82       24.45      1.20 o 
  -5   7   3      188.70      191.79      2.31 o 
  -4   7   3      419.97      437.93      4.73 o 
  -3   7   3      435.62      431.06      5.73 o 
  -2   7   3       99.69       84.25      2.61 o 
  -1   7   3      214.21      206.00      4.78 o 
   0   7   3        0.07        1.70      3.12 o 
   1   7   3       80.10       83.42      4.12 o 
   2   7   3       18.91       23.82      3.46 o 
   3   7   3       86.02       87.86      5.39 o 
   4   7   3       42.05       42.40      4.01 o 
   5   7   3        4.66        7.97      4.12 o 
   6   7   3        8.64        7.66      6.31 o 
   7   7   3        1.89        1.25      4.16 o 
 -11   8   3       19.07       13.61      5.39 o 
 -10   8   3        6.89        4.25      4.25 o 
  -9   8   3        3.18        7.37      4.25 o 
  -8   8   3        0.00        1.70      5.95 o 
  -7   8   3        1.27        1.53      0.58 o 
  -6   8   3       50.41       52.02      1.49 o 
  -5   8   3      137.93      130.86      2.24 o 
  -4   8   3       28.81       33.29      1.95 o 
  -3   8   3        5.41        4.32      1.52 o 
  -2   8   3       64.64       62.72      2.86 o 
  -1   8   3        9.47        8.58      2.06 o 
   0   8   3       23.61       28.00      2.50 o 
   1   8   3       54.30       50.46      5.31 o 
   2   8   3        0.89        0.28      2.21 o 
   3   8   3        6.46        6.24      3.01 o 
   4   8   3        2.47        1.01      4.91 o 
   5   8   3        8.03        7.91      4.59 o 
   6   8   3        0.04        1.23      3.50 o 
 -11   9   3        3.93        5.67      8.79 o 
 -10   9   3        1.72       -1.70      7.37 o 
  -9   9   3        4.43        9.64      4.54 o 
  -8   9   3        4.77        7.02      3.65 o 
  -7   9   3       22.90       18.45      3.86 o 
  -6   9   3        6.75        5.70      1.09 o 
  -5   9   3      130.14      134.49      2.57 o 
  -4   9   3       15.64       14.66      1.95 o 
  -3   9   3       17.37       16.86      1.64 o 
  -2   9   3       27.29       28.83      2.67 o 
  -1   9   3       15.85       13.18      2.13 o 
   0   9   3       69.30       64.99      3.56 o 
   1   9   3       39.20       43.19      4.68 o 
   2   9   3        1.66        2.07      4.51 o 
   3   9   3        0.87        2.16      3.65 o 
   4   9   3       18.01       12.11      4.81 o 
   5   9   3        0.75       -0.40      3.97 o 
 -11  10   3        2.25       -1.98      5.10 o 
 -10  10   3        0.84       -0.28      4.25 o 
  -9  10   3        0.00       -3.69      7.66 o 
  -8  10   3       27.03       26.61      7.09 o 
  -7  10   3        2.22        3.29      4.60 o 
  -6  10   3        0.65        0.84      0.74 o 
  -5  10   3        7.49        6.11      1.55 o 
  -4  10   3      117.03      115.58      2.32 o 
  -3  10   3       15.15       15.94      1.64 o 
  -2  10   3        0.18       -0.49      2.66 o 
  -1  10   3      122.95      127.85      4.46 o 
   0  10   3        2.04        1.93      2.20 o 
   1  10   3        2.53        0.99      2.16 o 
   2  10   3        8.42        9.26      3.90 o 
   3  10   3        1.09        0.17      3.61 o 
   4  10   3        3.23        3.96      4.45 o 
   5  10   3        8.61        8.51      4.41 o 
 -10  11   3        0.03       -5.39      5.39 o 
  -9  11   3        0.83        4.25      4.82 o 
  -8  11   3        1.82        3.69      5.31 o 
  -7  11   3        0.10        1.19      1.39 o 
  -6  11   3        7.38       10.22      1.27 o 
  -5  11   3        1.14       -0.92      1.24 o 
  -4  11   3      116.92      126.62      3.71 o 
  -3  11   3      278.27      269.46      5.08 o 
  -2  11   3      218.87      201.17      5.38 o 
  -1  11   3       50.71       42.35      3.11 o 
   0  11   3       60.78       53.76      2.99 o 
   1  11   3       10.73        8.57      2.37 o 
   2  11   3        1.99        0.31      2.09 o 
   3  11   3       10.07       10.08      3.91 o 
   4  11   3        0.28        1.03      3.71 o 
 -10  12   3        0.48        0.85      8.79 o 
  -9  12   3        0.32        0.85      4.54 o 
  -8  12   3        0.57        1.79      3.10 o 
  -7  12   3       11.25       12.26      2.99 o 
  -6  12   3        1.13        1.92      1.46 o 
  -5  12   3       31.68       32.24      2.85 o 
  -4  12   3      115.82      108.09      3.69 o 
  -3  12   3      504.09      495.22     17.61 o 
  -2  12   3       64.57       64.84      7.40 o 
  -1  12   3       16.86       19.48      2.78 o 
   0  12   3       25.86       14.97      4.35 o 
   1  12   3        2.22        1.55      2.25 o 
   2  12   3        1.99       -2.50      2.50 o 
   3  12   3        7.47        7.99      2.77 o 
  -9  13   3        0.14       -1.52      4.23 o 
  -8  13   3        4.09        3.01      3.50 o 
  -7  13   3        7.51        8.38      5.95 o 
  -6  13   3       13.63       11.27      1.55 o 
  -5  13   3        1.10        0.91      1.35 o 
  -4  13   3        0.10        0.18      1.60 o 
  -3  13   3      113.37       85.99      5.33 o 
  -2  13   3        3.12        2.86      2.35 o 
  -1  13   3        0.11        0.38      1.96 o 
   0  13   3        0.29        0.68      2.07 o 
   1  13   3       17.35        7.44      4.67 o 
   2  13   3        0.62        1.87      2.54 o 
  -9  14   3        0.82        4.43      4.25 o 
  -8  14   3        2.44       -2.63      3.71 o 
  -7  14   3       24.88       20.70      5.95 o 
  -6  14   3       70.89       65.28      3.90 o 
  -5  14   3        0.44        1.42      1.51 o 
  -4  14   3       17.65       12.92      2.41 o 
  -3  14   3       31.05       36.50      6.26 o 
  -2  14   3        0.19        1.12      2.37 o 
  -1  14   3        0.52        5.29      4.79 o 
   0  14   3        2.42        2.96      3.47 o 
   1  14   3        3.51        3.77      2.48 o 
  -7  15   3        0.25        4.82      5.39 o 
  -6  15   3       14.30        7.37      5.67 o 
  -5  15   3        0.47       -0.15      1.97 o 
  -4  15   3        0.76        2.46      2.96 o 
  -3  15   3        3.37        7.34      2.57 o 
  -2  15   3       10.03        8.07      3.47 o 
  -1  15   3        4.25        1.61      2.61 o 
   1 -16   4        0.62        2.14      2.17 o 
   2 -16   4        6.68        5.31      2.70 o 
   3 -16   4        5.07        3.32      2.56 o 
   4 -16   4        5.60       -0.57      3.97 o 
  -1 -15   4        1.77        1.07      3.20 o 
   0 -15   4        9.60        9.17      2.70 o 
   1 -15   4        4.78        4.17      2.14 o 
   2 -15   4        0.83       -0.11      2.03 o 
   3 -15   4        5.04        2.53      2.23 o 
   4 -15   4        0.32       -2.55      7.09 o 
   5 -15   4       32.04       20.98      5.67 o 
   6 -15   4       75.94       85.07      8.51 o 
  -3 -14   4        1.24       -8.22      9.07 o 
  -2 -14   4        0.53       -1.65      4.03 o 
  -1 -14   4        2.29        3.87      2.45 o 
   0 -14   4       11.65        8.59      2.38 o 
   1 -14   4        1.90        0.77      2.06 o 
   2 -14   4       55.25       54.21      3.73 o 
   3 -14   4      169.61      176.74      3.82 o 
   4 -14   4       21.45       24.74      2.10 o 
   5 -14   4        5.36        6.52      4.82 o 
   6 -14   4       56.22       71.74      7.66 o 
   7 -14   4       18.57       25.80     11.34 o 
  -4 -13   4       11.70       21.83      6.52 o 
  -3 -13   4        0.29       -0.67      2.90 o 
  -2 -13   4        0.08        1.09      2.38 o 
  -1 -13   4       13.31       13.81      2.85 o 
   0 -13   4       11.44        6.11      3.67 o 
   1 -13   4        1.42        1.02      1.83 o 
   2 -13   4       35.20       32.85      2.61 o 
   3 -13   4      199.67      194.29      4.30 o 
   4 -13   4        6.45        6.77      1.57 o 
   5 -13   4        0.30        1.98      4.25 o 
   6 -13   4        4.08        3.12      4.54 o 
   7 -13   4        0.33       -2.84      5.10 o 
  -5 -12   4        1.41       -0.57      5.10 o 
  -4 -12   4        3.89        3.27      2.19 o 
  -3 -12   4       11.99       14.52      3.54 o 
  -2 -12   4        0.34        0.00      2.41 o 
  -1 -12   4       72.79       77.48      9.78 o 
   0 -12   4       33.86       35.92      4.22 o 
   1 -12   4       57.98       49.38      3.80 o 
   2 -12   4        0.12        0.37      1.20 o 
   3 -12   4        2.20        0.96      1.29 o 
   4 -12   4       98.47       95.63      2.32 o 
   5 -12   4       10.26       12.76      4.54 o 
   6 -12   4        0.52        3.69      7.37 o 
   7 -12   4        0.27        6.24      5.10 o 
   8 -12   4        0.00        8.51      5.67 o 
  -6 -11   4       14.35       13.04      6.52 o 
  -5 -11   4        8.53        7.20      3.89 o 
  -4 -11   4       68.36       85.42      5.39 o 
  -3 -11   4       39.71       51.05      4.31 o 
  -2 -11   4        9.18        7.12      3.24 o 
  -1 -11   4        0.18        1.39      2.18 o 
   0 -11   4        4.39        4.56      2.31 o 
   1 -11   4        7.16        8.07      1.39 o 
   2 -11   4       33.96       36.61      1.88 o 
   3 -11   4        4.79        4.59      1.56 o 
   4 -11   4       74.65       80.59      1.80 o 
   5 -11   4        2.93        1.98      3.69 o 
   6 -11   4        3.13        3.12      7.09 o 
   7 -11   4        0.04       -2.55      4.54 o 
   8 -11   4        0.36        1.98      4.82 o 
   9 -11   4        0.74        0.57      5.10 o 
  -7 -10   4        2.80       -1.13      5.39 o 
  -6 -10   4      107.67      133.84     15.31 o 
  -5 -10   4        5.10        6.26      4.82 o 
  -4 -10   4        8.00        7.50      3.11 o 
  -3 -10   4       22.05       26.40      2.41 o 
  -2 -10   4       66.06       69.02      2.69 o 
  -1 -10   4       11.30        8.16      2.38 o 
   0 -10   4       11.48       14.55      2.25 o 
   1 -10   4       23.59       24.76      1.84 o 
   2 -10   4        4.46        4.88      1.06 o 
   3 -10   4       25.90       23.33      1.69 o 
   4 -10   4        4.52        3.70      0.86 o 
   5 -10   4        0.15        1.13      3.40 o 
   6 -10   4        0.77        3.12      6.81 o 
   7 -10   4        1.15       -1.70      7.37 o 
   8 -10   4        7.63       10.21      5.67 o 
   9 -10   4        1.35       -1.42      5.10 o 
  -7  -9   4      102.70      131.57     15.60 o 
  -6  -9   4        1.80        3.17      1.84 o 
  -5  -9   4       24.27       27.27      3.42 o 
  -4  -9   4        1.48       -0.27      1.42 o 
  -3  -9   4       20.42       23.15      5.25 o 
  -2  -9   4        2.60        4.72      1.49 o 
  -1  -9   4       50.35       55.87      3.56 o 
   0  -9   4        6.24        6.08      1.15 o 
   1  -9   4       21.78       20.88      1.65 o 
   2  -9   4       23.21       29.10      1.85 o 
   3  -9   4        3.33        1.68      1.15 o 
   4  -9   4        6.18        6.63      1.83 o 
   5  -9   4        8.58        7.66      3.97 o 
   6  -9   4       18.96       12.76      4.54 o 
   7  -9   4       40.26       30.34      9.64 o 
   8  -9   4        0.20        4.82      8.51 o 
   9  -9   4        1.50       -0.28      8.22 o 
  -8  -8   4       35.71       56.43      7.94 o 
  -7  -8   4        0.28        1.13      4.82 o 
  -6  -8   4        4.05        6.15      2.27 o 
  -5  -8   4       35.20       43.09      3.04 o 
  -4  -8   4       47.47       50.78      4.54 o 
  -3  -8   4       11.09        8.74      1.38 o 
  -2  -8   4        0.30       -0.63      1.04 o 
  -1  -8   4       36.09       34.38      2.70 o 
   0  -8   4       21.72       22.99      1.49 o 
   1  -8   4       84.97       83.18      1.86 o 
   2  -8   4       19.67       17.53      1.24 o 
   3  -8   4       17.54       16.17      1.35 o 
   4  -8   4       49.60       72.65      9.24 o 
   5  -8   4      906.43      988.17     22.40 o 
   6  -8   4       29.64       32.89      5.10 o 
   7  -8   4        1.41        2.84      7.37 o 
   8  -8   4       50.32       26.09     10.49 o 
   9  -8   4        2.40        4.82      5.39 o 
  -8  -7   4       52.28       63.52     12.48 o 
  -7  -7   4        5.09       15.03      8.79 o 
  -6  -7   4        2.77       -1.13      3.69 o 
  -5  -7   4       50.39       33.82     13.75 o 
  -4  -7   4       13.42        9.37      4.11 o 
  -3  -7   4      120.93      124.79      3.04 o 
  -2  -7   4        0.05        1.09      1.36 o 
  -1  -7   4       13.02       16.11      3.54 o 
   0  -7   4      190.87      185.39      2.58 o 
   1  -7   4        5.48       13.69      2.63 o 
   2  -7   4        5.95        3.53      1.49 o 
   3  -7   4        5.96        7.66      1.98 o 
   4  -7   4       57.84       55.96      1.91 o 
   5  -7   4      444.68      246.20     95.27 o 
   6  -7   4      265.28      279.86      9.64 o 
   7  -7   4       79.68       95.84      6.81 o 
   8  -7   4       19.88       20.13      5.39 o 
   9  -7   4       13.23        5.67      5.10 o 
  10  -7   4        2.69        6.24      5.67 o 
  -9  -6   4        0.00       -0.28      7.66 o 
  -8  -6   4       18.35       21.83      5.67 o 
  -7  -6   4        1.39        1.13      3.69 o 
  -6  -6   4      163.72      171.83     12.76 o 
  -5  -6   4        3.27        2.55      6.24 o 
  -4  -6   4       89.01       84.89      2.48 o 
  -3  -6   4       63.86       79.02      4.25 o 
  -2  -6   4       60.65       66.63      4.68 o 
  -1  -6   4        0.01        0.08      0.62 o 
   0  -6   4       84.47       75.23      1.50 o 
   1  -6   4      929.65      988.03     21.98 o 
   2  -6   4      650.78      646.48      8.93 o 
   3  -6   4      288.39      306.77      4.99 o 
   4  -6   4      498.05      481.14      4.79 o 
   5  -6   4        3.61        5.32      0.96 o 
   6  -6   4      113.63      107.78      2.18 o 
   7  -6   4        5.81        5.75      1.24 o 
   8  -6   4        2.43        2.11      1.58 o 
   9  -6   4        2.11        1.70      8.22 o 
  -9  -5   4       13.53       14.01      2.51 o 
  -8  -5   4        0.22       -0.85      6.52 o 
  -7  -5   4        0.00       -3.12      6.52 o 
  -6  -5   4      785.10      785.43     17.58 o 
  -5  -5   4     1004.51      983.64     20.13 o 
  -4  -5   4       61.82       61.25      4.25 o 
  -3  -5   4       53.49       44.70      1.54 o 
  -2  -5   4      897.16     1015.11     28.36 o 
  -1  -5   4      320.95      359.08      3.33 o 
   0  -5   4       27.81       45.13      4.11 o 
   1  -5   4      212.79      214.19      5.25 o 
   2  -5   4      858.20      858.18     15.27 o 
   3  -5   4      364.17      336.20      4.12 o 
   4  -5   4        4.35        5.52      0.94 o 
   5  -5   4        0.01        0.59      1.02 o 
   6  -5   4        0.02        0.17      0.90 o 
   7  -5   4        0.43        0.80      1.47 o 
   8  -5   4       18.69       12.05      2.31 o 
   9  -5   4        1.77       -2.27      7.94 o 
 -10  -4   4        0.12       -3.12      4.54 o 
  -9  -4   4        5.03        4.45      2.90 o 
  -8  -4   4       64.66       62.10      5.67 o 
  -7  -4   4      284.68      292.91      9.64 o 
  -6  -4   4      105.61      101.23      5.95 o 
  -5  -4   4      158.49      134.12      5.67 o 
  -4  -4   4      680.96      726.74     13.61 o 
  -3  -4   4      121.73      114.51      1.84 o 
  -2  -4   4     2713.10     2829.83     48.77 o 
  -1  -4   4     2882.21     3121.71     37.90 o 
   0  -4   4      604.66      659.50      7.94 o 
   1  -4   4      614.50      607.47      5.52 o 
   2  -4   4      350.85      323.72      5.81 o 
   3  -4   4        8.80       14.32      1.49 o 
   4  -4   4      116.67      133.34      3.69 o 
   5  -4   4       30.31       37.15      1.67 o 
   6  -4   4       98.00      111.21      2.66 o 
   7  -4   4       20.04        9.67      2.38 o 
   8  -4   4        6.26        3.21      2.50 o 
   9  -4   4        0.53       -0.54      2.16 o 
 -10  -3   4        0.00        3.46      3.52 o 
  -9  -3   4        0.38        2.96      2.14 o 
  -8  -3   4       82.70       80.91      4.51 o 
  -7  -3   4      401.47      416.32      6.95 o 
  -6  -3   4      117.31      110.58      8.79 o 
  -5  -3   4      491.94      555.76     14.74 o 
  -4  -3   4      565.20      652.17     11.91 o 
  -3  -3   4      531.87      573.34      9.92 o 
  -2  -3   4      427.78      432.70      7.66 o 
  -1  -3   4     1313.89     1323.10     23.25 o 
   0  -3   4     1352.18     1271.24     13.75 o 
   1  -3   4      108.42      114.96      2.19 o 
   2  -3   4        1.73        1.42      0.80 o 
   3  -3   4       57.87       46.90      1.63 o 
   4  -3   4        1.48        2.27      1.84 o 
   5  -3   4        9.32        7.72      1.49 o 
   6  -3   4       71.39       73.06      3.50 o 
   7  -3   4       47.12       49.59      2.70 o 
   8  -3   4        2.60       -0.07      5.81 o 
   9  -3   4        2.24       -0.35      2.10 o 
 -10  -2   4       10.83       12.02      3.30 o 
  -9  -2   4        9.18        5.16      2.86 o 
  -8  -2   4        5.99        8.59      2.50 o 
  -7  -2   4       34.59       37.10      2.00 o 
  -6  -2   4      188.04      187.24      3.17 o 
  -5  -2   4        0.35        0.23      1.70 o 
  -4  -2   4      586.95      602.65      5.46 o 
  -3  -2   4      360.19      417.10      7.66 o 
  -2  -2   4     2121.15     2128.05     37.43 o 
  -1  -2   4       11.39        8.45      1.29 o 
   0  -2   4      634.24      578.59     11.63 o 
   1  -2   4       18.50       11.81      1.13 o 
   2  -2   4      556.34      540.25     12.19 o 
   3  -2   4      398.46      383.88      5.80 o 
   4  -2   4       77.13       72.33      2.01 o 
   5  -2   4       21.32       19.85      2.84 o 
   6  -2   4       39.62       39.84      2.98 o 
   7  -2   4        9.62        4.96      1.80 o 
   8  -2   4       37.56       37.95      4.40 o 
   9  -2   4        4.50        6.26      3.04 o 
 -11  -1   4        0.00        0.78      3.13 o 
 -10  -1   4        0.13       -2.11      2.11 o 
  -9  -1   4       21.03       19.98      3.04 o 
  -8  -1   4        1.23        0.63      1.35 o 
  -7  -1   4        4.57        2.86      2.01 o 
  -6  -1   4        1.42        2.24      1.19 o 
  -5  -1   4      960.04      985.46      9.88 o 
  -4  -1   4      123.34      132.05      2.31 o 
  -3  -1   4      399.66      377.97      6.81 o 
  -2  -1   4      117.39      107.72      2.88 o 
  -1  -1   4       53.91       48.88      2.41 o 
   0  -1   4       74.08       69.98      1.90 o 
   1  -1   4       68.19       61.95      2.69 o 
   2  -1   4      393.65      410.24      5.44 o 
   3  -1   4       65.29       65.39      3.10 o 
   4  -1   4       14.66       19.48      3.40 o 
   5  -1   4      277.15      285.62      6.62 o 
   6  -1   4        4.39        6.22      2.41 o 
   7  -1   4        7.23        8.73      2.62 o 
   8  -1   4        3.27        3.24      3.71 o 
   9  -1   4        4.92        7.33      3.02 o 
 -11   0   4        1.52        1.28      3.12 o 
 -10   0   4        0.59        0.19      2.49 o 
  -9   0   4        0.18        0.70      1.83 o 
  -8   0   4       11.51       16.99      3.27 o 
  -7   0   4        4.23        6.35      1.33 o 
  -6   0   4       90.01       91.75      2.99 o 
  -5   0   4      423.11      420.69      6.81 o 
  -4   0   4     1564.30     1696.04     21.83 o 
  -3   0   4     1176.58     1154.33     17.91 o 
  -2   0   4     4365.61     4350.20     56.10 o 
  -1   0   4      746.58      688.37      7.52 o 
   0   0   4        0.12       -0.51      1.42 o 
   1   0   4      127.11      116.00      2.70 o 
   2   0   4        9.41       15.94      1.93 o 
   3   0   4       11.91       11.95      1.93 o 
   4   0   4       34.02       36.70      5.25 o 
   5   0   4       42.14       41.68      4.01 o 
   6   0   4      100.25       95.25      4.03 o 
   7   0   4       34.39       30.51      4.71 o 
   8   0   4        1.24       -0.16      2.48 o 
   9   0   4        4.67        8.46      5.11 o 
 -11   1   4        0.69       -0.26      2.48 o 
 -10   1   4        0.60       -1.38      2.19 o 
  -9   1   4       13.33       15.07      2.30 o 
  -8   1   4       98.01       96.04      3.12 o 
  -7   1   4      134.80      138.45      2.69 o 
  -6   1   4      933.78     1028.73     10.83 o 
  -5   1   4      386.10      393.43     11.48 o 
  -4   1   4        0.51        2.62      0.77 o 
  -3   1   4       98.03       99.20      1.75 o 
  -2   1   4      589.86      516.31     11.91 o 
  -1   1   4       71.82       66.33      3.54 o 
   0   1   4        2.69        2.55      2.21 o 
   1   1   4      240.64      214.86      4.14 o 
   2   1   4        2.87        1.42      1.71 o 
   3   1   4        8.22       10.48      2.19 o 
   4   1   4       56.66       53.40      4.25 o 
   5   1   4        3.51        3.69      2.01 o 
   6   1   4       16.92       22.04      5.53 o 
   7   1   4       43.50       54.87      5.81 o 
   8   1   4        3.22        2.69      4.41 o 
   9   1   4        0.00        0.72      3.24 o 
 -11   2   4        5.34        1.50      3.30 o 
 -10   2   4        0.42       -0.04      2.17 o 
  -9   2   4       20.61       20.79      2.30 o 
  -8   2   4        1.91        2.21      2.00 o 
  -7   2   4        0.03        1.48      1.19 o 
  -6   2   4      192.99      191.00      6.24 o 
  -5   2   4        6.42        3.56      1.00 o 
  -4   2   4       85.36       73.18      1.52 o 
  -3   2   4        0.83        2.74      0.82 o 
  -2   2   4      847.00      795.25      9.24 o 
  -1   2   4      186.22      166.62      3.54 o 
   0   2   4       64.27       67.26      2.21 o 
   1   2   4       97.92       92.60      4.54 o 
   2   2   4        0.02        2.28      1.93 o 
   3   2   4      196.06      225.64      4.41 o 
   4   2   4      389.66      376.47      6.81 o 
   5   2   4       21.46       20.02      4.41 o 
   6   2   4       10.17       13.67      3.24 o 
   7   2   4        0.92        0.67      2.92 o 
   8   2   4       21.59       12.08      5.71 o 
 -11   3   4        0.12        1.88      2.90 o 
 -10   3   4        1.69        1.99      1.96 o 
  -9   3   4        4.37        5.52      1.91 o 
  -8   3   4        3.73        1.72      1.15 o 
  -7   3   4       15.77       16.91      1.57 o 
  -6   3   4       12.75        9.51      1.54 o 
  -5   3   4        6.87        6.05      0.79 o 
  -4   3   4        5.08        5.66      1.05 o 
  -3   3   4        3.33        2.61      1.12 o 
  -2   3   4        0.83        0.71      1.80 o 
  -1   3   4     1205.06     1186.05     23.11 o 
   0   3   4      434.49      419.39     10.35 o 
   1   3   4        5.79       20.17      2.27 o 
   2   3   4      288.23      280.77      8.65 o 
   3   3   4       32.65       34.09      4.41 o 
   4   3   4        5.39        3.53      3.71 o 
   5   3   4       14.64       14.57      3.39 o 
   6   3   4        5.61        4.27      3.35 o 
   7   3   4        4.72        0.57      2.61 o 
   8   3   4        0.32        0.43      2.81 o 
 -11   4   4        3.23        1.83      1.97 o 
 -10   4   4        0.94        0.45      1.41 o 
  -9   4   4        0.62        0.71      1.38 o 
  -8   4   4        9.29       11.18      1.73 o 
  -7   4   4       85.79       81.77      2.18 o 
  -6   4   4      357.15      388.47     18.11 o 
  -5   4   4       60.55       55.26      1.18 o 
  -4   4   4        2.00        0.71      0.82 o 
  -3   4   4     1291.15     1320.24     12.87 o 
  -2   4   4     4019.94     4102.96     44.37 o 
  -1   4   4      293.96      312.70     16.16 o 
   0   4   4       30.38       36.79      4.11 o 
   1   4   4       58.72       60.27      3.13 o 
   2   4   4       59.95       63.32      3.65 o 
   3   4   4       36.90       47.14      3.65 o 
   4   4   4       17.77       10.98      2.61 o 
   5   4   4        0.03        0.22      2.30 o 
   6   4   4        0.46       -0.55      3.17 o 
   7   4   4        9.81        8.96      3.97 o 
   8   4   4        0.73        2.98      3.41 o 
 -10   5   4       11.28       12.26      2.04 o 
  -9   5   4       76.37       79.46      4.96 o 
  -8   5   4       38.36       41.09      1.88 o 
  -7   5   4      104.09      112.53      4.20 o 
  -6   5   4      379.83      391.06      4.43 o 
  -5   5   4        1.00        0.21      0.98 o 
  -4   5   4      801.62      832.85      7.60 o 
  -3   5   4     1053.18     1009.92      9.85 o 
  -2   5   4      392.02      418.33      7.73 o 
  -1   5   4       62.20       76.93      2.55 o 
   0   5   4       14.67       19.60      2.44 o 
   1   5   4        1.45        1.21      2.19 o 
   2   5   4       63.52       61.48      5.31 o 
   3   5   4       58.01       53.62      4.12 o 
   4   5   4        5.97        6.12      3.24 o 
   5   5   4       10.50       10.75      3.90 o 
   6   5   4        0.36       -1.44      4.91 o 
   7   5   4        2.83       -1.77      3.90 o 
 -12   6   4        3.84        3.40      7.66 o 
 -11   6   4        0.00       -1.42      6.52 o 
 -10   6   4       10.36       10.53      1.83 o 
  -9   6   4       78.43       79.11      2.41 o 
  -8   6   4       14.71       13.97      1.73 o 
  -7   6   4       14.01       16.18      1.75 o 
  -6   6   4       37.78       39.39      1.70 o 
  -5   6   4        0.31        1.07      1.17 o 
  -4   6   4      302.54      335.05      3.84 o 
  -3   6   4       63.06       78.34      2.29 o 
  -2   6   4       34.63       27.09      2.71 o 
  -1   6   4        0.27       -0.19      1.71 o 
   0   6   4      162.55      156.16      3.81 o 
   1   6   4        4.13        8.26      3.91 o 
   2   6   4        7.30        8.93      2.61 o 
   3   6   4       45.60       42.56      3.41 o 
   4   6   4        0.00       -2.70      2.70 o 
   5   6   4       15.71       17.02      3.61 o 
   6   6   4        8.42       11.10      4.63 o 
   7   6   4        0.19       -0.20      4.12 o 
 -11   7   4        7.91        7.94      4.54 o 
 -10   7   4       23.44       22.12      4.82 o 
  -9   7   4       25.18       24.21      1.90 o 
  -8   7   4       55.60       52.56      2.05 o 
  -7   7   4       49.20       55.24      5.96 o 
  -6   7   4        0.19       -0.57      0.90 o 
  -5   7   4       59.27       49.54      2.25 o 
  -4   7   4      107.03      122.45      2.62 o 
  -3   7   4       47.93       50.32      3.91 o 
  -2   7   4        0.70        1.13      1.42 o 
  -1   7   4      102.84       92.70      6.10 o 
   0   7   4        0.30        2.41      2.98 o 
   1   7   4        0.44        1.15      2.70 o 
   2   7   4        3.74        3.83      2.61 o 
   3   7   4        8.84        9.36      3.01 o 
   4   7   4        3.91        5.35      3.72 o 
   5   7   4        2.52        2.82      3.97 o 
   6   7   4        7.60        6.83      4.89 o 
 -11   8   4        3.97        3.12      7.66 o 
 -10   8   4        1.93       -2.27      3.97 o 
  -9   8   4       15.25       14.96      1.22 o 
  -8   8   4        0.16        0.17      1.19 o 
  -7   8   4        2.99        2.91      0.73 o 
  -6   8   4       57.80       55.53      2.61 o 
  -5   8   4        5.90        6.07      1.21 o 
  -4   8   4       31.13       38.52      2.60 o 
  -3   8   4       56.82       63.12      3.25 o 
  -2   8   4      489.15      502.95     11.81 o 
  -1   8   4       65.45       60.97      2.74 o 
   0   8   4        5.30        5.25      2.41 o 
   1   8   4        8.42        6.61      3.17 o 
   2   8   4       12.63       11.57      3.72 o 
   3   8   4        0.22        0.38      2.70 o 
   4   8   4        1.49       -2.27      3.21 o 
   5   8   4        1.80        0.09      3.86 o 
   6   8   4        0.74        1.70      9.07 o 
 -11   9   4        1.79        0.85      4.54 o 
 -10   9   4        2.23        3.40      7.66 o 
  -9   9   4       10.74       16.16      4.82 o 
  -8   9   4        0.75        0.25      0.76 o 
  -7   9   4        7.01        7.13      1.25 o 
  -6   9   4       34.84       31.69      1.76 o 
  -5   9   4       15.50       13.81      1.92 o 
  -4   9   4        2.19        0.50      1.40 o 
  -3   9   4        8.52        9.08      1.54 o 
  -2   9   4      227.87      226.33      6.28 o 
  -1   9   4      670.08      638.04     10.61 o 
   0   9   4      187.25      186.02      8.22 o 
   1   9   4      249.75      216.81      8.82 o 
   2   9   4      110.12       91.55      9.07 o 
   3   9   4       13.41       12.89      4.55 o 
   4   9   4       16.14       14.05      6.92 o 
   5   9   4        1.14        1.71      4.41 o 
 -11  10   4        1.41        0.28      7.66 o 
 -10  10   4        0.25        3.40      4.82 o 
  -9  10   4        1.36        1.72      3.68 o 
  -8  10   4        1.01        3.26      2.81 o 
  -7  10   4        4.80        4.74      1.72 o 
  -6  10   4        3.03        0.78      0.94 o 
  -5  10   4       53.54       60.79      3.12 o 
  -4  10   4       22.91       24.43      2.88 o 
  -3  10   4      458.37      465.55     10.02 o 
  -2  10   4      224.04      193.01      6.39 o 
  -1  10   4      490.86      436.88      7.60 o 
   0  10   4       17.03       15.40      2.77 o 
   1  10   4       38.75       32.38      3.71 o 
   2  10   4       32.55       21.38      6.31 o 
   3  10   4        0.01        1.51      4.12 o 
   4  10   4        0.28        4.75      4.85 o 
 -10  11   4        4.76        3.97      8.79 o 
  -9  11   4        0.57        5.39      3.41 o 
  -8  11   4        0.53        0.14      4.61 o 
  -7  11   4        0.30        2.37      1.31 o 
  -6  11   4        0.94        1.18      1.17 o 
  -5  11   4       12.59       15.33      2.36 o 
  -4  11   4       14.26       14.26      2.14 o 
  -3  11   4       18.08       20.08      3.14 o 
  -2  11   4        4.57        1.66      3.12 o 
  -1  11   4      258.41      217.19      7.04 o 
   0  11   4        0.15        3.30      2.56 o 
   1  11   4        0.80        2.85      2.61 o 
   2  11   4        9.24        6.17      3.50 o 
   3  11   4        5.05        7.33      4.89 o 
 -10  12   4       12.12       17.01      6.52 o 
  -9  12   4        0.52       -1.07      5.71 o 
  -8  12   4        6.38        6.61      4.29 o 
  -7  12   4        9.57        8.28      1.66 o 
  -6  12   4       23.79       22.84      2.84 o 
  -5  12   4       38.88       38.59      3.08 o 
  -4  12   4       90.95       95.18      5.10 o 
  -3  12   4        1.20        0.30      2.01 o 
  -2  12   4       30.86       31.08      3.06 o 
  -1  12   4       36.26       39.36      5.89 o 
   0  12   4       16.67       16.62      3.13 o 
   1  12   4        1.20        3.80      2.97 o 
   2  12   4        0.32        0.81      2.27 o 
  -9  13   4        0.06       -2.36      4.59 o 
  -8  13   4        0.53       -0.13      3.90 o 
  -7  13   4        0.59        0.28      4.25 o 
  -6  13   4        0.55        1.46      1.44 o 
  -5  13   4        4.49        5.46      2.61 o 
  -4  13   4       13.62        8.45      2.82 o 
  -3  13   4        0.85        2.33      2.71 o 
  -2  13   4        0.76        1.57      2.33 o 
  -1  13   4       10.27       23.35      3.97 o 
   0  13   4        7.92        8.31      4.68 o 
   1  13   4        1.76        1.04      2.50 o 
  -8  14   4        1.59        2.55      8.79 o 
  -7  14   4        6.18        8.22      5.67 o 
  -6  14   4        0.18        0.12      2.02 o 
  -5  14   4        7.75        8.14      2.94 o 
  -4  14   4        2.83        5.14      3.42 o 
  -3  14   4       31.30       22.99      4.48 o 
  -2  14   4        6.03        4.38      3.15 o 
  -1  14   4        2.23        5.58      2.62 o 
   0  14   4       12.66       16.14      3.15 o 
  -7  15   4        0.35       -3.69      9.36 o 
  -6  15   4        2.93        1.98      8.79 o 
  -5  15   4        0.19        1.03      3.13 o 
  -4  15   4        5.44        6.74      3.01 o 
  -3  15   4        2.35        6.68      5.85 o 
  -2  15   4        4.54        5.32      2.61 o 
   1 -16   5        5.79        8.84      2.34 o 
   2 -16   5        6.81        6.81      4.01 o 
   4 -16   5        7.82        1.13      4.25 o 
  -1 -15   5        0.92        0.67      2.36 o 
   0 -15   5        1.48        0.21      2.01 o 
   1 -15   5        4.70        4.47      2.21 o 
   2 -15   5        0.05       -1.03      2.22 o 
   3 -15   5        0.00        0.58      1.55 o 
   4 -15   5        5.79        6.81      4.54 o 
   5 -15   5       43.79       39.13      6.52 o 
   6 -15   5        3.42        3.40      9.36 o 
  -3 -14   5        4.07        1.42      4.82 o 
  -2 -14   5       17.42        9.35      4.96 o 
  -1 -14   5        6.13        1.84      3.71 o 
   0 -14   5        0.59        0.07      1.69 o 
   1 -14   5        0.82        0.38      1.75 o 
   2 -14   5        0.02        0.46      1.71 o 
   3 -14   5        6.53        5.01      2.13 o 
   4 -14   5        0.92        7.37      4.25 o 
   5 -14   5        4.44        6.24      4.82 o 
   6 -14   5       14.67       10.77      9.64 o 
   7 -14   5        0.59        0.85      5.10 o 
  -4 -13   5       18.47       15.88     10.77 o 
  -3 -13   5        1.73        0.66      1.80 o 
  -2 -13   5       68.06       71.02      8.08 o 
  -1 -13   5       26.29       27.64     10.73 o 
   0 -13   5        9.93        6.49      1.97 o 
   1 -13   5        2.41        2.36      1.75 o 
   2 -13   5        0.12        1.10      1.79 o 
   3 -13   5       29.21       30.12      3.56 o 
   4 -13   5        7.74        6.13      0.97 o 
   5 -13   5        3.65        3.12      7.37 o 
   6 -13   5       12.18        9.36      5.10 o 
   7 -13   5        0.07        9.36      9.64 o 
  -5 -12   5        8.25        6.81     10.21 o 
  -4 -12   5      109.50      113.14      8.79 o 
  -3 -12   5        3.02        2.61      3.07 o 
  -2 -12   5        2.98        1.52      2.50 o 
  -1 -12   5       32.35       27.08     11.33 o 
   0 -12   5       49.95       51.97      3.86 o 
   1 -12   5        0.39       -0.14      1.18 o 
   2 -12   5        2.19        3.61      1.76 o 
   3 -12   5       10.35       12.41      2.72 o 
   4 -12   5        2.73        0.93      1.21 o 
   5 -12   5       33.55       23.25      8.22 o 
   6 -12   5        0.33        0.57      3.97 o 
   7 -12   5        0.44       -0.85      7.94 o 
   8 -12   5        1.75       -4.54      5.67 o 
  -6 -11   5        0.50        2.27      5.67 o 
  -5 -11   5       94.41      129.58      9.07 o 
  -4 -11   5        8.94        9.18      2.66 o 
  -3 -11   5       51.27       53.57      3.40 o 
  -2 -11   5        5.66        3.21      2.79 o 
  -1 -11   5       19.66       18.98      7.01 o 
   0 -11   5       50.03       47.78      2.77 o 
   1 -11   5        3.33        2.94      1.74 o 
   2 -11   5        0.50        0.99      1.88 o 
   3 -11   5        0.62        1.31      0.85 o 
   4 -11   5        6.48        7.12      1.22 o 
   5 -11   5        0.04       -3.40      6.52 o 
   6 -11   5        9.44        7.09      4.82 o 
   7 -11   5        0.13       -3.12      8.51 o 
   8 -11   5        3.78       -3.97      9.36 o 
  -7 -10   5        0.04       -1.70      5.39 o 
  -6 -10   5       92.20      117.11     15.03 o 
  -5 -10   5        7.77       10.12      3.26 o 
  -4 -10   5        1.87        3.00      2.13 o 
  -3 -10   5       13.12       15.19      2.40 o 
  -2 -10   5        2.55        2.29      2.33 o 
  -1 -10   5       10.87        4.75      2.49 o 
   0 -10   5       23.82       25.18      1.68 o 
   1 -10   5        1.07        0.39      1.12 o 
   2 -10   5        0.00        0.45      1.18 o 
   3 -10   5       29.38       28.92      1.38 o 
   4 -10   5        0.05        0.17      0.95 o 
   5 -10   5        2.87        5.95      6.81 o 
   6 -10   5       18.47       19.00      5.10 o 
   7 -10   5      155.16      154.53      9.64 o 
   8 -10   5        6.46        7.09      5.67 o 
   9 -10   5        0.20       -0.85      5.39 o 
  -7  -9   5        7.82       15.03      6.24 o 
  -6  -9   5      115.44      121.36      8.22 o 
  -5  -9   5        0.02       -1.42      1.91 o 
  -4  -9   5       20.02       22.08      4.96 o 
  -3  -9   5      224.75      225.86      4.67 o 
  -2  -9   5       13.73       11.01      2.36 o 
  -1  -9   5        9.98       12.53      2.02 o 
   0  -9   5       14.25       15.68      1.62 o 
   1  -9   5        0.42        0.64      1.32 o 
   2  -9   5        1.28        0.88      1.36 o 
   3  -9   5      102.95      101.95      2.39 o 
   4  -9   5       37.68       34.00      1.42 o 
   5  -9   5       42.56       35.73      8.51 o 
   6  -9   5       14.00       10.49      4.54 o 
   7  -9   5       22.49        9.36      5.10 o 
   8  -9   5       31.67       40.55      7.09 o 
   9  -9   5        4.31        4.54      5.67 o 
  -8  -8   5        0.53       -5.39      5.39 o 
  -7  -8   5        0.01       -0.57      4.25 o 
  -6  -8   5        4.26        1.94      1.12 o 
  -5  -8   5       48.01       46.73      2.54 o 
  -4  -8   5       63.79       72.02      6.66 o 
  -3  -8   5        1.85        1.94      1.63 o 
  -2  -8   5        0.60        0.64      0.81 o 
  -1  -8   5       74.90       76.96      2.18 o 
   0  -8   5       10.41       11.07      2.04 o 
   1  -8   5        3.78        2.57      1.32 o 
   2  -8   5        1.71        2.43      0.86 o 
   3  -8   5      278.44      303.71      6.81 o 
   4  -8   5       27.34       31.11      1.80 o 
   5  -8   5      142.00       93.83     84.07 o 
   6  -8   5      158.72      142.34      7.37 o 
   7  -8   5        0.01        7.66      4.54 o 
   8  -8   5       10.65        8.79      5.10 o 
   9  -8   5        3.15        5.95      9.36 o 
  -9  -7   5        0.02       -0.28      4.82 o 
  -7  -7   5       42.20       29.44     26.94 o 
  -6  -7   5       62.21       59.72      4.82 o 
  -5  -7   5        0.61        1.98      1.54 o 
  -4  -7   5      520.03      522.31      7.24 o 
  -3  -7   5      279.14      283.46      4.47 o 
  -2  -7   5        7.99        5.39      1.35 o 
  -1  -7   5       63.86       74.28      2.27 o 
   0  -7   5      405.97      439.02      4.73 o 
   1  -7   5      144.58      153.81      4.08 o 
   2  -7   5       25.70       23.54      2.01 o 
   3  -7   5      153.00      156.11      3.34 o 
   4  -7   5      225.21      219.94      7.71 o 
   5  -7   5       45.87       46.84      4.93 o 
   6  -7   5       19.89       17.23      1.06 o 
   7  -7   5        0.05        0.58      1.01 o 
   8  -7   5        1.97        0.57      7.37 o 
   9  -7   5        0.24        4.54      8.79 o 
  -9  -6   5        0.05        2.84      4.82 o 
  -8  -6   5        3.67        4.54      4.54 o 
  -7  -6   5       68.53       70.60      6.24 o 
  -6  -6   5      357.22      383.64     17.01 o 
  -5  -6   5      713.24      710.32     18.43 o 
  -4  -6   5       23.77       29.72      1.13 o 
  -3  -6   5      148.98      134.15      2.19 o 
  -2  -6   5        1.96       -1.04      1.78 o 
  -1  -6   5      106.06       90.28      3.40 o 
   0  -6   5     1784.45     1834.12     21.13 o 
   1  -6   5      411.98      461.70      9.78 o 
   2  -6   5      262.27      277.55      3.09 o 
   3  -6   5      188.91      174.89      4.02 o 
   4  -6   5        6.69        7.43      1.48 o 
   5  -6   5        2.29        1.38      1.12 o 
   6  -6   5       17.79       22.40      2.41 o 
   7  -6   5        1.03        0.67      1.45 o 
   8  -6   5       14.58       15.97      9.36 o 
   9  -6   5        2.42        1.70      5.10 o 
 -10  -5   5        1.23        4.25      5.10 o 
  -9  -5   5        2.13        0.57      3.27 o 
  -8  -5   5        9.90        5.87      2.13 o 
  -7  -5   5        1.75        2.82      1.91 o 
  -6  -5   5      309.77      338.28     15.31 o 
  -5  -5   5      601.12      632.11      7.33 o 
  -4  -5   5      362.50      375.99     12.48 o 
  -3  -5   5       44.96       64.77      5.67 o 
  -2  -5   5      461.65      586.10     10.49 o 
  -1  -5   5      536.67      571.00      9.22 o 
   0  -5   5       88.25       93.99      2.93 o 
   1  -5   5      490.16      483.96     12.55 o 
   2  -5   5        0.69        1.80      1.15 o 
   3  -5   5      150.63      151.14      4.68 o 
   4  -5   5       27.48       29.99      1.90 o 
   5  -5   5       16.72       18.16      1.20 o 
   6  -5   5       10.76        9.68      1.46 o 
   7  -5   5        2.27        1.45      1.98 o 
   8  -5   5       11.00        8.45      2.02 o 
   9  -5   5       14.62       16.16     10.49 o 
 -10  -4   5        0.03        2.84      3.10 o 
  -9  -4   5        4.10        1.89      2.36 o 
  -8  -4   5       13.50        6.35      3.45 o 
  -7  -4   5       81.04       85.86      2.99 o 
  -6  -4   5       75.08       74.33      3.69 o 
  -5  -4   5      358.92      321.07     18.15 o 
  -4  -4   5        0.13        0.90      1.97 o 
  -3  -4   5       44.99       40.55      5.10 o 
  -2  -4   5        0.14        2.47      0.85 o 
  -1  -4   5      235.22      218.75      6.66 o 
   0  -4   5       73.97       73.47      1.90 o 
   1  -4   5       29.83       25.87      3.54 o 
   2  -4   5       31.58       30.38      3.12 o 
   3  -4   5       26.60       27.73      2.10 o 
   4  -4   5        7.35        5.47      1.27 o 
   5  -4   5        2.10        1.98      1.80 o 
   6  -4   5       22.42       28.33      1.98 o 
   7  -4   5       13.11       12.22      4.82 o 
   8  -4   5        0.77       -2.56      3.54 o 
   9  -4   5        0.60       -1.31      2.54 o 
 -10  -3   5        9.10       12.94      4.00 o 
  -9  -3   5       10.03        8.13      2.43 o 
  -8  -3   5        0.05       -0.46      1.69 o 
  -7  -3   5       21.26       17.43      1.82 o 
  -6  -3   5       23.30       24.09      1.41 o 
  -5  -3   5       40.52       45.77      1.58 o 
  -4  -3   5      121.18      135.54      7.09 o 
  -3  -3   5     1626.47     1701.87     31.76 o 
  -2  -3   5       37.19       39.27      1.04 o 
  -1  -3   5        5.34        4.25      1.20 o 
   0  -3   5        0.13        1.28      1.80 o 
   1  -3   5       74.38       67.29      2.10 o 
   2  -3   5       54.88       49.58      1.75 o 
   3  -3   5      368.56      358.65     10.49 o 
   4  -3   5       45.31       40.06      5.39 o 
   5  -3   5        1.51        0.71      1.46 o 
   6  -3   5       16.08       20.13      2.90 o 
   7  -3   5       56.77       57.13      3.12 o 
   8  -3   5        0.24        3.69      2.55 o 
   9  -3   5        0.20        3.50      3.54 o 
 -11  -2   5        1.38        1.13      2.66 o 
 -10  -2   5        4.62        3.95      2.58 o 
  -9  -2   5       32.59       35.72      2.94 o 
  -8  -2   5        1.45       -0.12      1.46 o 
  -7  -2   5       10.05        8.51      1.57 o 
  -6  -2   5        2.03        2.39      1.28 o 
  -5  -2   5      264.85      284.63      3.18 o 
  -4  -2   5       93.31      100.38      6.24 o 
  -3  -2   5        8.06       10.21      3.97 o 
  -2  -2   5     1651.19     1762.76     44.23 o 
  -1  -2   5      769.63      728.77      8.86 o 
   0  -2   5      964.53      908.09     27.79 o 
   1  -2   5       28.13       28.23      1.40 o 
   2  -2   5       45.93       43.99      1.70 o 
   3  -2   5      167.48      169.76      3.54 o 
   4  -2   5       59.18       57.86      2.41 o 
   5  -2   5        1.72        2.07      1.71 o 
   6  -2   5       13.73       14.64      1.90 o 
   7  -2   5        0.31        0.97      2.00 o 
   8  -2   5       19.34       15.03      2.50 o 
   9  -2   5        3.92        2.94      4.08 o 
 -11  -1   5        2.38        1.07      3.13 o 
 -10  -1   5        0.90        0.93      1.61 o 
  -9  -1   5        2.37        5.54      1.80 o 
  -8  -1   5       42.79       43.71      2.05 o 
  -7  -1   5       28.90       29.09      1.95 o 
  -6  -1   5      133.29      131.04      2.68 o 
  -5  -1   5      985.67     1048.73     14.89 o 
  -4  -1   5     2191.11     2397.70     40.83 o 
  -3  -1   5      186.61      192.93      3.24 o 
  -2  -1   5       89.57       79.06      2.10 o 
  -1  -1   5        3.72        2.37      1.46 o 
   0  -1   5      446.68      400.45      5.44 o 
   1  -1   5        4.50        6.14      1.49 o 
   2  -1   5       39.43       35.26      2.00 o 
   3  -1   5        5.19        5.57      1.40 o 
   4  -1   5        6.61        7.07      1.60 o 
   5  -1   5        0.14        1.70      2.81 o 
   6  -1   5       14.77       13.10      2.48 o 
   7  -1   5        0.62       -0.49      3.10 o 
   8  -1   5        2.48        1.98      3.12 o 
   9  -1   5       18.09       27.89      4.11 o 
 -11   0   5        3.89        1.93      2.76 o 
 -10   0   5        1.84        3.44      2.74 o 
  -9   0   5        1.05        0.80      2.37 o 
  -8   0   5        0.45        0.22      1.54 o 
  -7   0   5       53.45       56.95      2.88 o 
  -6   0   5       13.54       11.68      1.70 o 
  -5   0   5        9.24        8.14      1.40 o 
  -4   0   5      835.76      887.11     14.33 o 
  -3   0   5       13.13       22.96      2.47 o 
  -2   0   5       69.82       76.28      2.01 o 
  -1   0   5       22.14       19.91      1.93 o 
   0   0   5      159.81      150.33      3.13 o 
   1   0   5      106.75      104.33      2.55 o 
   2   0   5       26.19       24.09      4.68 o 
   3   0   5        2.27        2.10      2.50 o 
   4   0   5       87.38       85.23      4.82 o 
   5   0   5       12.01        9.14      2.01 o 
   6   0   5       29.39       23.65      4.31 o 
   7   0   5       12.72       12.77      3.21 o 
   8   0   5        0.04       -0.51      2.30 o 
 -11   1   5        0.03        1.70      4.82 o 
 -10   1   5        0.01        0.28      1.64 o 
  -9   1   5        7.17        6.81      1.65 o 
  -8   1   5        6.26        6.47      2.32 o 
  -7   1   5       26.50       29.25      3.95 o 
  -6   1   5       33.31       31.97      1.80 o 
  -5   1   5        1.69        0.72      0.99 o 
  -4   1   5      363.41      382.78      5.62 o 
  -3   1   5        6.40       11.84      1.59 o 
  -2   1   5      433.87      419.07      8.65 o 
  -1   1   5       34.92       32.89      2.15 o 
   0   1   5        7.87        7.64      2.41 o 
   1   1   5      149.90      147.07      4.60 o 
   2   1   5       19.07       18.24      3.10 o 
   3   1   5       12.10       17.43      5.25 o 
   4   1   5       56.80       41.09      6.38 o 
   5   1   5       11.50       11.78      2.73 o 
   6   1   5        0.04        0.38      2.48 o 
   7   1   5        4.01        3.07      2.95 o 
   8   1   5        1.10       -1.28      3.17 o 
 -11   2   5        1.75       -1.09      3.30 o 
 -10   2   5        0.40        0.37      1.82 o 
  -9   2   5        9.37        9.72      2.55 o 
  -8   2   5        9.98        8.39      1.76 o 
  -7   2   5       16.57       16.26      1.69 o 
  -6   2   5      105.54      101.22      1.85 o 
  -5   2   5      222.73      232.73      2.70 o 
  -4   2   5     3120.82     3126.78     36.14 o 
  -3   2   5       49.32       52.36      1.47 o 
  -2   2   5       48.48       58.88      2.44 o 
  -1   2   5     3691.11     3754.77     47.52 o 
   0   2   5      754.75      800.14      9.52 o 
   1   2   5      171.65      177.39      4.20 o 
   2   2   5       46.05       54.33      3.13 o 
   3   2   5       54.73       55.21      2.81 o 
   4   2   5       24.47       19.67      3.17 o 
   5   2   5        0.82        1.96      2.10 o 
   6   2   5        0.00       -1.08      2.30 o 
   7   2   5        0.70        2.34      2.70 o 
   8   2   5        0.74        0.61      3.39 o 
 -12   3   5        0.01       -2.67      3.50 o 
 -11   3   5        0.34        2.41      3.10 o 
 -10   3   5        0.12        0.05      1.68 o 
  -9   3   5        0.06        0.26      1.52 o 
  -8   3   5        3.04        2.02      1.23 o 
  -7   3   5      160.18      162.18      4.56 o 
  -6   3   5       15.44       15.10      1.45 o 
  -5   3   5      676.14      711.47      7.79 o 
  -4   3   5     1426.27     1566.87     14.92 o 
  -3   3   5       15.00       25.43      1.86 o 
  -2   3   5      594.43      632.15      8.31 o 
  -1   3   5      296.34      259.75      6.11 o 
   0   3   5      113.93      121.49      3.65 o 
   1   3   5       20.36       22.35      2.10 o 
   2   3   5        1.74        4.31      2.44 o 
   3   3   5       47.02       47.97      3.97 o 
   4   3   5        3.78        0.39      2.44 o 
   5   3   5       12.51       12.81      3.43 o 
   6   3   5        4.00        2.95      4.60 o 
   7   3   5        0.68        1.63      3.27 o 
 -12   4   5        0.75        5.67      6.52 o 
 -11   4   5        1.45        4.37      2.90 o 
 -10   4   5        8.12        6.86      2.47 o 
  -9   4   5        7.59        6.79      1.49 o 
  -8   4   5       45.11       48.96      2.78 o 
  -7   4   5      549.84      549.60      6.49 o 
  -6   4   5       30.45       34.31      1.29 o 
  -5   4   5      183.06      187.20      3.23 o 
  -4   4   5      722.06      755.41      9.50 o 
  -3   4   5      168.98      205.80      3.03 o 
  -2   4   5      965.84     1120.67     13.76 o 
  -1   4   5       66.59       82.34      7.37 o 
   0   4   5       30.06       30.92      2.70 o 
   1   4   5        7.84        8.07      2.44 o 
   2   4   5       85.51       87.77      4.12 o 
   3   4   5       18.37       12.76      4.61 o 
   4   4   5        7.94        8.54      3.39 o 
   5   4   5       13.67       10.31      5.20 o 
   6   4   5        0.51        3.28      5.11 o 
   7   4   5        5.50        2.98      5.51 o 
 -12   5   5        5.87        3.40      3.97 o 
 -11   5   5        1.94        2.20      2.01 o 
 -10   5   5       17.06       15.66      2.23 o 
  -9   5   5        0.82       -0.51      1.22 o 
  -8   5   5       73.69       66.35      2.19 o 
  -7   5   5      113.23      129.79      5.36 o 
  -6   5   5       29.82       27.51      1.59 o 
  -5   5   5        0.11       -0.28      0.94 o 
  -4   5   5        4.48        4.60      1.40 o 
  -3   5   5      237.73      242.26      4.65 o 
  -2   5   5      253.84      259.69      4.70 o 
  -1   5   5        0.14        1.11      1.98 o 
   0   5   5        6.42        6.81      2.01 o 
   1   5   5        0.22        0.14      1.80 o 
   2   5   5       55.22       56.56      4.12 o 
   3   5   5        5.51        7.02      2.70 o 
   4   5   5        6.53        6.10      2.81 o 
   5   5   5        5.18       10.46      3.30 o 
   6   5   5        1.68        1.38      3.86 o 
   7   5   5        2.43        1.15      3.90 o 
 -12   6   5        0.16       -0.57      6.52 o 
 -11   6   5        0.84        2.27      6.52 o 
 -10   6   5       32.97       31.04      2.55 o 
  -9   6   5        3.20        3.34      1.31 o 
  -8   6   5       45.63       43.51      2.59 o 
  -7   6   5       65.58       59.99      3.84 o 
  -6   6   5        5.45        4.92      1.16 o 
  -5   6   5       98.60      110.26      4.47 o 
  -4   6   5      187.84      198.41      3.34 o 
  -3   6   5        9.94       11.45      2.23 o 
  -2   6   5      114.84      111.18      4.51 o 
  -1   6   5       42.62       45.49      3.13 o 
   0   6   5      804.86      784.99     12.47 o 
   1   6   5      123.77      118.67      4.21 o 
   2   6   5        0.09       -0.22      2.70 o 
   3   6   5        0.67       -1.56      2.61 o 
   4   6   5       10.67        9.58      3.97 o 
   5   6   5        0.53        0.43      3.46 o 
   6   6   5        9.25        9.29      6.71 o 
 -11   7   5        9.59        9.36      4.54 o 
 -10   7   5       12.91       11.51      2.18 o 
  -9   7   5        1.35        0.93      1.00 o 
  -8   7   5       59.83       61.20      3.26 o 
  -7   7   5       51.07       50.37      1.85 o 
  -6   7   5       13.75       14.15      1.44 o 
  -5   7   5        0.27       -0.93      1.46 o 
  -4   7   5       81.76       78.35      2.53 o 
  -3   7   5        2.63        7.96      2.47 o 
  -2   7   5      179.39      175.51      3.68 o 
  -1   7   5       34.07       36.27      3.43 o 
   0   7   5      192.64      199.52      6.66 o 
   1   7   5      441.01      428.53     12.90 o 
   2   7   5      122.23      116.90      5.84 o 
   3   7   5      187.41      174.79      5.91 o 
   4   7   5       62.36       60.62      7.66 o 
   5   7   5        6.18        5.10      3.61 o 
   6   7   5        6.00       10.00      5.11 o 
 -11   8   5        0.02       -2.84      7.66 o 
 -10   8   5        6.86        9.36      4.54 o 
  -9   8   5       11.70       11.43      1.56 o 
  -8   8   5        1.79        1.42      1.65 o 
  -7   8   5        0.08        0.42      0.94 o 
  -6   8   5        9.58       10.01      1.94 o 
  -5   8   5        1.41        1.56      1.27 o 
  -4   8   5        8.26        7.52      1.44 o 
  -3   8   5       62.29       57.99      3.51 o 
  -2   8   5      170.19      170.95      5.96 o 
  -1   8   5      972.74     1010.82     45.37 o 
   0   8   5      297.69      259.99      7.55 o 
   1   8   5      201.30      177.94      6.65 o 
   2   8   5        0.01        0.10      2.50 o 
   3   8   5       43.67       41.95      4.31 o 
   4   8   5       24.22       24.18      5.18 o 
   5   8   5        0.07        1.63      4.19 o 
 -11   9   5       13.58       10.21      5.39 o 
 -10   9   5        7.70        6.52      4.54 o 
  -9   9   5       25.23       32.09      2.54 o 
  -8   9   5       44.31       51.47      3.01 o 
  -7   9   5        0.85       -0.21      0.93 o 
  -6   9   5       25.14       26.46      1.96 o 
  -5   9   5       24.81       27.78      2.94 o 
  -4   9   5       31.56       32.03      3.11 o 
  -3   9   5       24.33       27.01      2.28 o 
  -2   9   5       74.39       78.70      3.33 o 
  -1   9   5       94.74       89.62      4.51 o 
   0   9   5        0.28       -1.96      2.50 o 
   1   9   5      208.58      187.90      6.91 o 
   2   9   5        0.34        2.23      3.68 o 
   3   9   5        1.27        1.47      3.94 o 
   4   9   5        2.07        1.07      3.30 o 
 -11  10   5        8.67        1.70      8.51 o 
 -10  10   5        6.09        9.07      5.39 o 
  -9  10   5        1.00        0.51      3.43 o 
  -8  10   5       11.58        9.68      1.24 o 
  -7  10   5        3.27        4.57      1.65 o 
  -6  10   5       17.70       17.85      1.83 o 
  -5  10   5       12.40       10.76      1.57 o 
  -4  10   5       43.15       43.21      2.41 o 
  -3  10   5       13.06       11.63      2.50 o 
  -2  10   5       68.38       63.18      3.10 o 
  -1  10   5       21.25       19.52      4.09 o 
   0  10   5       15.07       10.15      3.69 o 
   1  10   5       16.84       11.04      5.60 o 
   2  10   5       16.77       18.88      4.85 o 
   3  10   5        0.06        0.07      3.65 o 
   4  10   5        0.00        1.31      6.41 o 
 -10  11   5        0.35        3.69      9.07 o 
  -9  11   5        0.44        1.28      3.54 o 
  -8  11   5        0.04        1.13      1.47 o 
  -7  11   5        4.25        3.87      1.22 o 
  -6  11   5        9.30       10.33      1.73 o 
  -5  11   5        5.20        4.94      2.34 o 
  -4  11   5        4.63        3.45      2.44 o 
  -3  11   5        1.08        2.24      1.71 o 
  -2  11   5       10.47       11.66      2.54 o 
  -1  11   5        2.90        5.57      2.50 o 
   0  11   5        0.91       -2.31      2.43 o 
   1  11   5       20.62       10.08      6.24 o 
   2  11   5        0.93        0.13      3.90 o 
   3  11   5        1.13        4.79      6.92 o 
 -10  12   5       13.86       20.84      4.71 o 
  -9  12   5       52.75       62.93      5.40 o 
  -8  12   5       21.78       19.56      5.67 o 
  -7  12   5        4.24        2.92      1.39 o 
  -6  12   5        9.06       11.97      2.65 o 
  -5  12   5       17.19       19.80      2.28 o 
  -4  12   5        5.13        4.95      2.09 o 
  -3  12   5        2.82        1.04      1.79 o 
  -2  12   5        2.43        3.85      2.43 o 
  -1  12   5       13.42       14.46      4.81 o 
   0  12   5       25.75       32.20      6.12 o 
   1  12   5        6.49       -0.44      2.44 o 
   2  12   5        9.02        9.30      4.15 o 
  -9  13   5       11.54       14.46      6.24 o 
  -8  13   5       12.82        9.92      5.39 o 
  -7  13   5        1.28        0.61      2.84 o 
  -6  13   5        0.51        0.25      1.70 o 
  -5  13   5        2.15        3.45      2.17 o 
  -4  13   5        0.85        1.10      3.39 o 
  -3  13   5        8.07        6.96      2.38 o 
  -2  13   5       16.18       15.62      3.08 o 
  -1  13   5        8.57        7.39      3.50 o 
   0  13   5       12.22       10.48      3.10 o 
   1  13   5        5.93        2.59      3.39 o 
  -8  14   5        0.61       -1.13      4.82 o 
  -7  14   5        0.01        5.10      5.67 o 
  -6  14   5        1.98        3.46      2.01 o 
  -5  14   5        0.17       -1.69      2.77 o 
  -4  14   5        0.97        0.73      2.74 o 
  -3  14   5       10.98       10.64      2.88 o 
  -2  14   5        2.68        1.61      2.80 o 
  -1  14   5        0.00        2.63      2.68 o 
  -6  15   5        0.77        0.85      3.39 o 
  -5  15   5        0.48        1.18      3.05 o 
  -4  15   5        1.92        7.78      3.58 o 
  -3  15   5        0.00        5.90      4.42 o 
  -1 -15   6        2.17        3.27      5.00 o 
   0 -15   6       32.54       27.81      5.61 o 
   1 -15   6       22.31       16.73      4.61 o 
   2 -15   6        1.51        1.61      2.40 o 
   3 -15   6        0.85        1.31      2.31 o 
   4 -15   6        0.28       -0.85      6.52 o 
   5 -15   6       24.53       23.82      9.92 o 
  -3 -14   6        4.79        4.07      3.39 o 
  -2 -14   6       64.04       71.63      4.71 o 
  -1 -14   6        2.92        1.34      2.21 o 
   0 -14   6        6.91       10.22      4.51 o 
   1 -14   6        1.86        1.40      3.30 o 
   2 -14   6       14.55       11.90      2.13 o 
   3 -14   6        2.23        1.24      2.11 o 
   4 -14   6        1.19        0.57      6.24 o 
   5 -14   6        0.42        0.28      3.97 o 
   6 -14   6        4.32       -2.55      4.82 o 
  -4 -13   6        0.19       -0.50      3.19 o 
  -3 -13   6       50.20       69.44      7.09 o 
  -2 -13   6       33.82       39.05      2.94 o 
  -1 -13   6        5.99        3.84      1.84 o 
   0 -13   6        1.84       -0.30      3.30 o 
   1 -13   6       16.14       11.21      4.24 o 
   2 -13   6       22.92       31.41      1.85 o 
   3 -13   6        3.14        1.86      1.97 o 
   4 -13   6        0.78        1.73      1.55 o 
   5 -13   6        1.44        5.95      4.54 o 
   6 -13   6        1.00        1.70      7.94 o 
   7 -13   6        0.09        1.13      4.82 o 
  -5 -12   6        0.82        1.14      4.03 o 
  -4 -12   6       77.20       80.67     52.60 o 
  -3 -12   6        0.07        0.71      1.28 o 
  -2 -12   6       13.05        9.01      3.36 o 
  -1 -12   6        6.07        3.46      2.39 o 
   0 -12   6        0.57        1.56      3.30 o 
   1 -12   6        0.00        0.36      2.18 o 
   2 -12   6       23.28       21.18      2.29 o 
   3 -12   6        0.30       -0.43      1.36 o 
   4 -12   6        5.15        5.87      1.49 o 
   5 -12   6        4.07        4.54      4.25 o 
   6 -12   6        3.47        4.25      8.22 o 
   7 -12   6        0.18        4.54      5.39 o 
  -6 -11   6        9.58       -4.54      4.54 o 
  -5 -11   6       25.77       32.04      6.52 o 
  -4 -11   6       51.34       25.51     26.80 o 
  -3 -11   6        0.78        0.08      1.03 o 
  -2 -11   6       23.66       22.99      2.52 o 
  -1 -11   6       84.10       89.67      4.67 o 
   0 -11   6       13.67       18.21      2.14 o 
   1 -11   6       17.61       15.97      2.04 o 
   2 -11   6        0.73        2.04      1.44 o 
   3 -11   6        0.04        0.00      1.51 o 
   4 -11   6        6.98        6.05      1.45 o 
   5 -11   6       12.90        7.09      4.25 o 
   6 -11   6       25.92        5.39      8.22 o 
   7 -11   6       36.87       51.04      7.37 o 
   8 -11   6        2.69        4.82      5.67 o 
  -7 -10   6        5.51        1.38      4.26 o 
  -6 -10   6        9.71       12.48      5.95 o 
  -5 -10   6        0.47        3.97      8.22 o 
  -4 -10   6        0.40       -0.91      1.23 o 
  -3 -10   6       89.22       85.65      2.64 o 
  -2 -10   6        0.78       -0.18      1.04 o 
  -1 -10   6       12.25       15.29      2.50 o 
   0 -10   6        2.46        3.97      1.48 o 
   1 -10   6       13.54       12.69      1.64 o 
   2 -10   6        2.86        2.89      1.38 o 
   3 -10   6        1.43        2.55      1.46 o 
   4 -10   6       10.77        9.73      1.14 o 
   5 -10   6       49.74       41.58      6.24 o 
   6 -10   6        0.80       -3.12      7.66 o 
   7 -10   6       50.76       42.53     11.63 o 
   8 -10   6       40.49       39.41     12.48 o 
  -7  -9   6        0.20        2.69      3.41 o 
  -6  -9   6        2.28        5.39      8.79 o 
  -5  -9   6        1.77        2.55      0.85 o 
  -4  -9   6      127.58      116.48      3.69 o 
  -3  -9   6       15.42       15.93      1.65 o 
  -2  -9   6      284.78      281.22     11.34 o 
  -1  -9   6        5.77        6.92      3.38 o 
   0  -9   6        0.14        0.40      1.88 o 
   1  -9   6       71.52       73.71      2.44 o 
   2  -9   6       32.16       35.51      2.46 o 
   3  -9   6        6.24        3.31      1.77 o 
   4  -9   6        1.77        1.81      1.13 o 
   5  -9   6       92.60       85.91      5.25 o 
   6  -9   6       23.65       26.65      9.36 o 
   7  -9   6        5.26        1.70      7.94 o 
   8  -9   6        3.41        3.69      9.36 o 
  -8  -8   6        0.00        0.39      3.10 o 
  -7  -8   6        2.36        3.59      3.80 o 
  -6  -8   6        9.85        6.21      5.25 o 
  -5  -8   6      200.39      196.94    113.85 o 
  -4  -8   6      894.53      901.08     33.32 o 
  -3  -8   6      884.57      864.28     14.29 o 
  -2  -8   6       29.65       35.05      4.96 o 
  -1  -8   6       57.40       62.31      2.37 o 
   0  -8   6      102.92       98.76      2.04 o 
   1  -8   6        1.06        0.28      1.20 o 
   2  -8   6      211.18      208.80      5.09 o 
   3  -8   6       80.15       80.95      2.26 o 
   4  -8   6       21.37       21.65      2.15 o 
   5  -8   6        9.33        7.92      1.78 o 
   6  -8   6       20.78       23.11      3.83 o 
   7  -8   6        0.05        1.98      4.54 o 
   8  -8   6        0.98       -0.57      4.54 o 
  -9  -7   6        0.18       -0.96      3.78 o 
  -8  -7   6        0.05        2.62      3.97 o 
  -7  -7   6        2.62       -1.94      2.90 o 
  -6  -7   6       61.63       60.69     38.28 o 
  -5  -7   6       54.60       50.03     29.06 o 
  -4  -7   6      312.63      335.07     10.07 o 
  -3  -7   6      396.02      378.43     11.91 o 
  -2  -7   6      191.62      186.71      6.66 o 
  -1  -7   6      112.32      104.48      2.70 o 
   0  -7   6      116.47      139.09      3.13 o 
   1  -7   6      112.71      112.25      2.92 o 
   2  -7   6       23.42       25.64      2.84 o 
   3  -7   6        9.28       10.47      1.60 o 
   4  -7   6       33.76       39.16      1.81 o 
   5  -7   6        3.75        2.63      1.37 o 
   6  -7   6        9.23        5.55      1.47 o 
   7  -7   6        1.33        1.97      1.30 o 
   8  -7   6        4.27        3.40      5.10 o 
   9  -7   6        0.06       -5.39      9.92 o 
  -9  -6   6        4.32        1.27      3.19 o 
  -8  -6   6        4.63        5.53      3.19 o 
  -7  -6   6       12.90       13.67      1.86 o 
  -6  -6   6        0.49        1.91      3.07 o 
  -5  -6   6      291.53      277.23     11.63 o 
  -4  -6   6       85.67       94.11      4.23 o 
  -3  -6   6      375.97      390.88      7.29 o 
  -2  -6   6       81.62       89.32      3.97 o 
  -1  -6   6       54.06       45.64      1.90 o 
   0  -6   6       61.76       47.25      3.26 o 
   1  -6   6       13.64       12.76      1.38 o 
   2  -6   6        3.01        3.06      1.17 o 
   3  -6   6       25.19       27.19      1.85 o 
   4  -6   6        0.20       -0.21      0.96 o 
   5  -6   6        5.69        7.72      1.71 o 
   6  -6   6        2.16        2.04      1.54 o 
   7  -6   6        1.04        3.11      2.00 o 
   8  -6   6        3.12        3.69      8.51 o 
   9  -6   6        3.56        1.42      5.10 o 
 -10  -5   6        5.56        1.03      5.29 o 
  -9  -5   6        0.04        3.40      3.75 o 
  -8  -5   6        3.61        3.15      1.30 o 
  -7  -5   6      136.31      131.22      8.37 o 
  -6  -5   6        5.37        7.37      3.04 o 
  -5  -5   6       57.93       60.25      5.10 o 
  -4  -5   6       99.80      105.65      5.69 o 
  -3  -5   6       71.92       74.57      6.24 o 
  -2  -5   6      165.84      168.04      2.41 o 
  -1  -5   6      187.95      196.45      4.68 o 
   0  -5   6        0.51       -1.06      1.06 o 
   1  -5   6       29.95       28.55      2.84 o 
   2  -5   6        1.76        0.57      1.60 o 
   3  -5   6        4.03        3.40      1.00 o 
   4  -5   6        9.01       12.38      2.55 o 
   5  -5   6       56.97       65.98      2.99 o 
   6  -5   6        1.31        1.42      2.01 o 
   7  -5   6        0.03        1.38      1.36 o 
   8  -5   6        7.64        9.51      2.61 o 
   9  -5   6        6.51        6.24      5.67 o 
 -10  -4   6       20.69       24.32      4.98 o 
  -9  -4   6        1.72       -0.85      3.30 o 
  -8  -4   6       18.90       20.34      1.78 o 
  -7  -4   6       20.09       20.08      1.27 o 
  -6  -4   6        0.84        3.40      2.83 o 
  -5  -4   6       45.29       40.31      3.97 o 
  -4  -4   6       34.05       29.77      3.40 o 
  -3  -4   6      385.80      427.88      8.79 o 
  -2  -4   6        1.54        2.04      1.56 o 
  -1  -4   6      235.18      224.46      7.37 o 
   0  -4   6      432.61      444.40      6.20 o 
   1  -4   6       96.09       90.88      2.01 o 
   2  -4   6        0.41       12.38      8.51 o 
   3  -4   6        0.03        1.66      1.90 o 
   4  -4   6       26.87       26.97      3.54 o 
   5  -4   6       35.86       42.54      7.51 o 
   6  -4   6        6.28        5.50      1.89 o 
   7  -4   6        0.05        4.49      2.79 o 
   8  -4   6        0.01        2.19      3.06 o 
   9  -4   6        0.30        6.81      3.12 o 
 -10  -3   6       27.18       29.14      5.39 o 
  -9  -3   6       27.32       27.13      2.56 o 
  -8  -3   6        2.67        1.49      1.79 o 
  -7  -3   6       28.06       29.67      1.53 o 
  -6  -3   6      172.26      182.41      2.38 o 
  -5  -3   6        6.80        8.95      2.62 o 
  -4  -3   6        6.23        3.97      2.55 o 
  -3  -3   6     1512.20     1640.06     28.07 o 
  -2  -3   6     1976.72     2114.93     35.73 o 
  -1  -3   6       31.01       38.51      2.19 o 
   0  -3   6       11.43       13.27      2.55 o 
   1  -3   6        4.89        3.69      1.20 o 
   2  -3   6       39.63       32.62      1.97 o 
   3  -3   6       41.68       46.53      2.99 o 
   4  -3   6        2.21        2.44      1.67 o 
   5  -3   6        8.35        6.94      1.60 o 
   6  -3   6        5.04        6.19      2.15 o 
   7  -3   6        0.54        0.52      1.70 o 
   8  -3   6        3.44        2.84      3.40 o 
 -11  -2   6        0.13       -1.01      4.29 o 
 -10  -2   6        2.93        4.61      2.56 o 
  -9  -2   6        0.31        1.56      1.75 o 
  -8  -2   6       14.13       15.26      1.86 o 
  -7  -2   6        2.43        4.34      1.54 o 
  -6  -2   6        0.02       -0.39      1.00 o 
  -5  -2   6        5.50        4.25      2.55 o 
  -4  -2   6      128.65      144.89      4.54 o 
  -3  -2   6        3.48        5.55      1.71 o 
  -2  -2   6      191.70      216.36      5.81 o 
  -1  -2   6       18.71       20.23      1.60 o 
   0  -2   6      121.27      117.24      2.88 o 
   1  -2   6       35.19       36.18      2.00 o 
   2  -2   6      100.36      113.15      3.04 o 
   3  -2   6        0.32        1.81      2.27 o 
   4  -2   6        0.73        1.73      1.75 o 
   5  -2   6        3.85        2.37      2.70 o 
   6  -2   6       19.29       22.66      3.54 o 
   7  -2   6        1.04        1.85      1.90 o 
   8  -2   6        3.14        4.82      5.10 o 
 -11  -1   6        0.61        0.71      3.54 o 
 -10  -1   6        0.15        2.19      2.01 o 
  -9  -1   6        1.11        0.22      1.78 o 
  -8  -1   6        1.34        1.59      1.50 o 
  -7  -1   6       60.77       61.10      2.12 o 
  -6  -1   6       12.36       14.74      1.10 o 
  -5  -1   6      118.58      115.69      4.25 o 
  -4  -1   6       31.50       31.00      1.28 o 
  -3  -1   6       38.65       41.46      2.86 o 
  -2  -1   6      342.06      330.82      5.24 o 
  -1  -1   6      562.27      534.90      6.51 o 
   0  -1   6      662.70      691.28      8.86 o 
   1  -1   6      474.45      453.61      5.91 o 
   2  -1   6       16.81       14.12      1.70 o 
   3  -1   6       33.59       42.09      3.71 o 
   4  -1   6       19.39       29.43      2.51 o 
   5  -1   6        1.23        1.43      2.15 o 
   6  -1   6        2.09        0.14      2.81 o 
   7  -1   6        1.36        1.02      2.62 o 
   8  -1   6        0.16        6.18      5.53 o 
 -11   0   6        0.68        2.30      4.11 o 
 -10   0   6        0.50        1.97      1.76 o 
  -9   0   6       17.17       19.61      2.39 o 
  -8   0   6        0.02        1.45      1.97 o 
  -7   0   6        6.16        4.21      1.52 o 
  -6   0   6       36.37       40.09      2.48 o 
  -5   0   6       18.59       15.60      1.80 o 
  -4   0   6       14.90       13.14      1.28 o 
  -3   0   6       13.95       21.16      1.09 o 
  -2   0   6     3805.23     3815.26     51.22 o 
  -1   0   6      303.84      288.17      4.93 o 
   0   0   6      386.75      421.11      5.71 o 
   1   0   6     1981.00     2028.63     24.76 o 
   2   0   6        1.35        2.15      2.70 o 
   3   0   6        0.12       -1.34      1.93 o 
   4   0   6       36.45       33.12      2.50 o 
   5   0   6        8.07        6.60      2.51 o 
   6   0   6        4.19        3.23      2.66 o 
   7   0   6        0.53       -0.09      2.51 o 
   8   0   6        2.76        3.05      3.21 o 
 -11   1   6        1.12        0.96      3.67 o 
 -10   1   6        2.83        2.40      2.62 o 
  -9   1   6       12.77        9.21      2.66 o 
  -8   1   6       11.50       11.50      2.05 o 
  -7   1   6        0.02       -0.32      1.57 o 
  -6   1   6       67.93       70.94      2.50 o 
  -5   1   6       48.84       47.32      1.60 o 
  -4   1   6       52.42       55.66      1.54 o 
  -3   1   6     1696.09     1844.62     17.29 o 
  -2   1   6     3768.70     3968.00     58.41 o 
  -1   1   6      689.66      727.86      9.80 o 
   0   1   6       42.82       52.51      2.92 o 
   1   1   6       39.47       43.25      6.24 o 
   2   1   6       13.99       13.98      3.39 o 
   3   1   6       10.10       11.04      2.10 o 
   4   1   6        9.74       10.62      3.91 o 
   5   1   6       12.19       11.87      2.50 o 
   6   1   6        3.34        3.40      2.41 o 
   7   1   6        0.91        0.42      4.11 o 
   8   1   6        0.12        1.29      4.80 o 
 -11   2   6        4.53        4.81      2.00 o 
 -10   2   6        0.19       -0.47      1.83 o 
  -9   2   6        4.07        3.27      1.56 o 
  -8   2   6       16.55       13.27      1.85 o 
  -7   2   6        2.80        2.40      2.30 o 
  -6   2   6       42.08       41.07      3.75 o 
  -5   2   6     1291.34     1346.58     14.50 o 
  -4   2   6        8.24       10.60      1.12 o 
  -3   2   6      118.01      142.15      2.63 o 
  -2   2   6     1704.85     1884.14     22.15 o 
  -1   2   6      184.45      205.98      4.41 o 
   0   2   6     1146.10     1206.09     14.64 o 
   1   2   6      106.05      113.89      8.08 o 
   2   2   6        1.71        2.84      1.80 o 
   3   2   6        0.13        0.43      1.80 o 
   4   2   6       21.54       19.02      2.70 o 
   5   2   6        7.76        6.09      3.17 o 
   6   2   6        1.74        0.40      2.73 o 
   7   2   6        0.09        0.57      2.61 o 
 -12   3   6        7.82        8.80      4.08 o 
 -11   3   6       10.19       10.74      2.18 o 
 -10   3   6       15.81       15.62      2.94 o 
  -9   3   6        5.00        5.81      2.40 o 
  -8   3   6       35.49       36.07      2.48 o 
  -7   3   6       20.33       20.88      1.57 o 
  -6   3   6      137.42      139.12      2.62 o 
  -5   3   6      391.53      429.15      5.34 o 
  -4   3   6       81.57       71.69      2.59 o 
  -3   3   6      127.65      132.29      2.71 o 
  -2   3   6      105.11      116.95      3.39 o 
  -1   3   6      217.79      224.46      4.67 o 
   0   3   6       65.28       65.81      2.70 o 
   1   3   6       24.59       20.91      2.41 o 
   2   3   6       46.33       52.87      3.10 o 
   3   3   6       85.49       79.54      4.41 o 
   4   3   6       29.08       31.84      4.03 o 
   5   3   6        0.85       -0.35      2.92 o 
   6   3   6        0.01       -0.13      3.13 o 
   7   3   6        0.82        0.72      4.54 o 
 -12   4   6        0.09        0.71      2.69 o 
 -11   4   6       48.77       48.54      3.75 o 
 -10   4   6       11.43       13.78      1.94 o 
  -9   4   6        0.48       -0.29      1.12 o 
  -8   4   6        5.74        6.16      2.04 o 
  -7   4   6        6.77        8.74      1.84 o 
  -6   4   6      117.07      114.78      2.30 o 
  -5   4   6       81.77       84.61      1.85 o 
  -4   4   6      493.06      514.89      5.63 o 
  -3   4   6      383.10      381.03      4.68 o 
  -2   4   6      116.98      137.54      3.10 o 
  -1   4   6       40.31       37.21      5.10 o 
   0   4   6        6.78        9.01      2.10 o 
   1   4   6        6.92        6.70      3.91 o 
   2   4   6      310.22      310.43      6.62 o 
   3   4   6       44.85       49.26      4.68 o 
   4   4   6        8.81        6.03      2.90 o 
   5   4   6       11.80       12.89      3.94 o 
   6   4   6        4.79        1.52      5.11 o 
   7   4   6        0.01       -1.62      5.60 o 
 -12   5   6        6.81        7.37      3.97 o 
 -11   5   6        2.25        2.85      1.73 o 
 -10   5   6        6.43        7.36      2.44 o 
  -9   5   6       28.65       28.25      2.10 o 
  -8   5   6       68.95       80.33      3.63 o 
  -7   5   6       27.63       25.85      1.57 o 
  -6   5   6       61.35       57.39      1.80 o 
  -5   5   6       63.60       64.76      2.23 o 
  -4   5   6       12.90       10.72      1.65 o 
  -3   5   6        0.09       -0.74      1.23 o 
  -2   5   6      247.92      256.31      5.19 o 
  -1   5   6       31.37       23.22      2.88 o 
   0   5   6      663.51      673.49     11.17 o 
   1   5   6       21.76       22.32      3.72 o 
   2   5   6       43.29       53.59      6.51 o 
   3   5   6      104.37       99.48      4.71 o 
   4   5   6       29.34       28.21      3.61 o 
   5   5   6       29.55       30.30      3.99 o 
   6   5   6       17.76       16.72      4.11 o 
 -12   6   6        6.72        6.24      7.37 o 
 -11   6   6        1.39        0.00      5.39 o 
 -10   6   6        0.19        0.01      1.58 o 
  -9   6   6        2.48        2.89      1.48 o 
  -8   6   6        8.28        7.95      1.91 o 
  -7   6   6      119.10      116.91      2.27 o 
  -6   6   6       32.10       32.41      1.72 o 
  -5   6   6        8.73        7.88      1.58 o 
  -4   6   6       67.40       67.03      2.51 o 
  -3   6   6      338.47      338.79      5.30 o 
  -2   6   6       56.11       54.44      3.25 o 
  -1   6   6        0.36        0.57      1.80 o 
   0   6   6      561.10      579.16     12.62 o 
   1   6   6      439.92      412.03     11.82 o 
   2   6   6      323.57      301.56      8.28 o 
   3   6   6       67.06       63.49      7.37 o 
   4   6   6        2.25       -3.26      3.26 o 
   5   6   6       23.83       31.48      4.51 o 
   6   6   6       16.97       12.59      4.31 o 
 -11   7   6        3.22        0.28      3.69 o 
 -10   7   6        6.60        5.23      1.54 o 
  -9   7   6        3.32        2.13      1.47 o 
  -8   7   6        0.00       -0.78      2.06 o 
  -7   7   6       16.74       23.73      2.70 o 
  -6   7   6       21.09       22.45      1.48 o 
  -5   7   6        7.13        5.03      1.58 o 
  -4   7   6      151.33      144.87      3.02 o 
  -3   7   6       74.04       83.30      2.49 o 
  -2   7   6       27.26       29.17      2.50 o 
  -1   7   6       46.00       42.71      3.01 o 
   0   7   6       28.31       37.64      7.66 o 
   1   7   6       95.96       95.49      5.50 o 
   2   7   6        8.19       10.74      3.19 o 
   3   7   6       49.11       41.97      4.11 o 
   4   7   6        2.17        6.85      3.54 o 
   5   7   6        0.57       -2.66      4.41 o 
 -11   8   6       34.86       32.32      9.64 o 
 -10   8   6       43.70       45.94      5.95 o 
  -9   8   6       38.14       40.04      2.96 o 
  -8   8   6        3.07        2.30      1.00 o 
  -7   8   6       23.96       21.51      5.07 o 
  -6   8   6       11.85       14.49      1.62 o 
  -5   8   6        0.83       -0.27      1.73 o 
  -4   8   6        3.04        1.45      2.04 o 
  -3   8   6       16.78       20.47      2.83 o 
  -2   8   6        4.18        2.64      2.08 o 
  -1   8   6        0.63       -2.27      3.12 o 
   0   8   6       81.49       73.12      3.91 o 
   1   8   6       40.03       39.60      4.59 o 
   2   8   6        0.46        0.76      3.43 o 
   3   8   6       24.30       23.79      4.92 o 
   4   8   6        0.46       -0.95      3.30 o 
 -11   9   6        5.77        5.67      5.10 o 
 -10   9   6       67.95       78.83      6.81 o 
  -9   9   6      122.37      133.66      4.20 o 
  -8   9   6        6.27        6.53      1.70 o 
  -7   9   6       11.88       10.89      1.62 o 
  -6   9   6        8.74       10.11      1.79 o 
  -5   9   6        0.02        0.71      1.80 o 
  -4   9   6      103.81      103.11      2.88 o 
  -3   9   6      118.00      119.04      5.08 o 
  -2   9   6       16.65       22.12      2.87 o 
  -1   9   6        6.60        5.81      2.39 o 
   0   9   6        4.66        5.25      2.81 o 
   1   9   6       16.64       12.33      8.08 o 
   2   9   6        2.28        1.82      3.10 o 
   3   9   6       10.52        9.51      3.91 o 
   4   9   6        0.06       -1.08      3.71 o 
 -11  10   6        3.70        3.69      8.51 o 
 -10  10   6        3.68       -0.69      3.72 o 
  -9  10   6       38.57       35.41      4.31 o 
  -8  10   6       26.95       27.80      2.60 o 
  -7  10   6      226.13      230.13      4.57 o 
  -6  10   6      165.44      166.62      3.70 o 
  -5  10   6       11.95       10.84      2.16 o 
  -4  10   6       74.93       72.67      4.70 o 
  -3  10   6       42.41       47.72      3.83 o 
  -2  10   6       63.63       65.93      2.98 o 
  -1  10   6        4.73        2.65      2.13 o 
   0  10   6       15.70       15.89      3.97 o 
   1  10   6       14.20       20.08      4.63 o 
   2  10   6       17.19       14.34      4.11 o 
   3  10   6       14.10       10.52      4.99 o 
 -10  11   6       69.53       89.60      5.91 o 
  -9  11   6       81.06       64.45     47.35 o 
  -8  11   6        0.59        0.72      1.83 o 
  -7  11   6      140.77      138.07      3.32 o 
  -6  11   6      123.19      117.97      4.07 o 
  -5  11   6        0.22       -1.56      2.67 o 
  -4  11   6        1.19        1.76      1.82 o 
  -3  11   6        6.78        5.79      2.56 o 
  -2  11   6        8.36        7.01      2.54 o 
  -1  11   6        7.53        3.20      2.93 o 
   0  11   6        2.16        3.02      2.46 o 
   1  11   6       13.86       12.87      4.81 o 
   2  11   6        4.19        1.50      4.23 o 
 -10  12   6       26.46       10.07     12.90 o 
  -9  12   6      117.01      100.09     13.61 o 
  -8  12   6        0.06       -0.28      2.19 o 
  -7  12   6        7.62        5.32      2.28 o 
  -6  12   6        0.86        1.27      2.33 o 
  -5  12   6       14.93       19.57      4.08 o 
  -4  12   6       19.14       21.30      4.75 o 
  -3  12   6       11.42       13.36      2.74 o 
  -2  12   6        3.50        9.94      3.68 o 
  -1  12   6        1.67        1.05      3.01 o 
   0  12   6        2.55        3.61      3.03 o 
   1  12   6        0.05       -0.39      3.39 o 
  -9  13   6        1.58       -0.28      7.94 o 
  -8  13   6       10.49       10.21      5.95 o 
  -7  13   6       15.18       13.24      2.19 o 
  -6  13   6        0.49        0.38      1.81 o 
  -5  13   6        0.29        1.40      1.75 o 
  -4  13   6        0.01       -0.64      1.88 o 
  -3  13   6        6.06        6.73      2.67 o 
  -2  13   6        3.36       -0.61      2.97 o 
  -1  13   6        0.87        0.81      3.24 o 
   0  13   6        0.05        5.98      3.27 o 
  -8  14   6       11.70        8.22      5.95 o 
  -7  14   6        3.09        6.24      5.67 o 
  -6  14   6        4.57        4.84      2.51 o 
  -5  14   6        0.43        1.27      2.08 o 
  -4  14   6        6.47        5.87      2.59 o 
  -3  14   6        1.72        7.42      3.40 o 
  -2  14   6        0.21        3.54      2.84 o 
  -1 -15   7       16.53       16.98      6.00 o 
   0 -15   7       37.13       38.05      6.02 o 
   1 -15   7        0.34       -0.39      3.59 o 
   2 -15   7        0.42       -1.18      1.62 o 
   3 -15   7        2.95        5.39      3.97 o 
   4 -15   7        1.40        4.82      4.54 o 
  -3 -14   7        2.76        0.70      5.31 o 
  -2 -14   7       16.31       19.71      5.67 o 
  -1 -14   7        1.04       -2.10      3.17 o 
   0 -14   7        1.46        0.77      2.70 o 
   1 -14   7        2.31        2.69      3.41 o 
   2 -14   7        1.54        0.99      1.60 o 
   3 -14   7        0.85       -1.42      1.96 o 
   4 -14   7        1.95        4.54      4.25 o 
   5 -14   7        0.08        1.70      4.25 o 
  -4 -13   7       18.09       17.64      5.19 o 
  -3 -13   7       30.17       22.74      6.61 o 
  -2 -13   7        0.49       -0.17      2.99 o 
  -1 -13   7        0.01       -0.50      2.92 o 
   0 -13   7        2.86        0.53      2.62 o 
   1 -13   7        8.59        6.05      1.87 o 
   2 -13   7        0.10        0.05      1.91 o 
   3 -13   7       18.87       21.19      3.52 o 
   4 -13   7        0.15        0.00      3.40 o 
   5 -13   7        0.08        0.00      6.24 o 
   6 -13   7        1.01        2.84      4.82 o 
  -5 -12   7       15.78       17.01      4.20 o 
  -4 -12   7        3.72        6.67      5.98 o 
  -3 -12   7        1.01        3.58      3.83 o 
  -2 -12   7        5.17        6.48      3.46 o 
  -1 -12   7       51.83       53.02      3.50 o 
   0 -12   7        0.57       -1.36      1.65 o 
   1 -12   7       19.29       20.96      2.41 o 
   2 -12   7        0.97        0.24      1.31 o 
   3 -12   7        0.00        0.27      1.58 o 
   4 -12   7        0.03        0.10      1.35 o 
   5 -12   7        0.10       -2.27      7.09 o 
   6 -12   7        7.62        9.07      5.39 o 
   7 -12   7        3.48        6.52      5.67 o 
  -6 -11   7       15.97       16.43      4.31 o 
  -5 -11   7        0.01        0.22      2.79 o 
  -4 -11   7        0.55        3.22      5.09 o 
  -3 -11   7       43.36       42.26      4.77 o 
  -2 -11   7      108.85      107.78      6.10 o 
  -1 -11   7       29.23       27.66      2.90 o 
   0 -11   7      121.11      141.12      4.36 o 
   1 -11   7        0.46        1.09      2.18 o 
   2 -11   7        0.38       -1.30      1.37 o 
   3 -11   7        3.52        0.81      1.02 o 
   4 -11   7        0.05        2.55      1.67 o 
   5 -11   7        0.45       -3.40      7.09 o 
   6 -11   7        0.26        1.70      4.54 o 
   7 -11   7       29.04       22.97      6.52 o 
  -7 -10   7       10.63       13.26      4.20 o 
  -6 -10   7        0.71        0.23      2.90 o 
  -5 -10   7        1.73        2.46      3.55 o 
  -4 -10   7        9.74        6.81      3.77 o 
  -3 -10   7       88.87       90.48      4.41 o 
  -2 -10   7      883.52      930.77     18.25 o 
  -1 -10   7      308.24      317.65      6.31 o 
   0 -10   7       40.81       41.88      2.37 o 
   1 -10   7        0.44        1.83      1.25 o 
   2 -10   7        2.83        2.76      1.43 o 
   3 -10   7        0.31        2.04      1.40 o 
   4 -10   7        2.97        0.48      1.37 o 
   5 -10   7       27.40       23.16      2.32 o 
   6 -10   7        1.96        2.84      4.54 o 
   7 -10   7        1.83        8.22      5.67 o 
   8 -10   7        5.23        3.40      5.67 o 
  -7  -9   7        0.31        1.31      3.30 o 
  -6  -9   7        0.15       -2.39      3.75 o 
  -5  -9   7        9.99        8.63      3.10 o 
  -4  -9   7      167.25      164.80      6.65 o 
  -3  -9   7       84.32       87.66      7.94 o 
  -2  -9   7      113.51      135.05      7.01 o 
  -1  -9   7       69.09       71.34      2.74 o 
   0  -9   7       30.99       32.67      1.99 o 
   1  -9   7       42.69       43.39      3.39 o 
   2  -9   7        0.59        3.91      1.42 o 
   3  -9   7        6.38        6.24      1.62 o 
   4  -9   7       16.90        9.31      2.69 o 
   5  -9   7        0.00        1.13      1.88 o 
   6  -9   7        8.12       12.96      2.13 o 
   7  -9   7        0.87        3.97      4.82 o 
   8  -9   7        0.59       -1.42      8.51 o 
  -8  -8   7        0.04        0.28      5.17 o 
  -7  -8   7        2.72        1.85      3.75 o 
  -6  -8   7       74.94       87.40      4.80 o 
  -5  -8   7       40.94       49.35      4.77 o 
  -4  -8   7      170.32      169.99      5.20 o 
  -3  -8   7      444.66      423.91     13.33 o 
  -2  -8   7       16.11        9.27      2.73 o 
  -1  -8   7        8.53        8.14      1.52 o 
   0  -8   7        0.31        0.78      1.56 o 
   1  -8   7       37.14       42.06      2.40 o 
   2  -8   7        6.86        9.20      1.63 o 
   3  -8   7       21.58       19.22      1.71 o 
   4  -8   7       18.86       21.18      8.24 o 
   5  -8   7        0.35        1.35      1.45 o 
   6  -8   7        0.26        0.66      1.33 o 
   7  -8   7        0.02        4.25      8.22 o 
   8  -8   7        0.14        2.55      8.79 o 
  -9  -7   7        0.30        1.83      4.51 o 
  -8  -7   7        4.71        3.21      4.20 o 
  -7  -7   7        1.84        2.89      3.77 o 
  -6  -7   7        6.22        5.84      3.77 o 
  -5  -7   7      228.14      211.61      7.13 o 
  -4  -7   7       34.01       38.91      6.66 o 
  -3  -7   7      101.56      112.27      6.21 o 
  -2  -7   7       33.11       17.10     21.55 o 
  -1  -7   7       10.01        9.90      1.70 o 
   0  -7   7       26.34       25.01      2.84 o 
   1  -7   7       12.85        9.98      2.55 o 
   2  -7   7       11.34        8.93      1.24 o 
   3  -7   7       20.57       22.44      2.26 o 
   4  -7   7        3.17        3.06      1.21 o 
   5  -7   7        1.93        0.46      1.02 o 
   6  -7   7        0.77       -0.64      1.64 o 
   7  -7   7        2.47        2.08      2.66 o 
   8  -7   7        0.75        4.82      5.10 o 
  -9  -6   7       51.20       52.91      8.36 o 
  -8  -6   7       68.75       56.84     30.20 o 
  -7  -6   7       23.39       18.46     14.60 o 
  -6  -6   7       85.29       94.77      9.07 o 
  -5  -6   7       17.83       14.92      3.50 o 
  -4  -6   7       50.34       41.92      5.20 o 
  -3  -6   7        0.51       -0.85      2.55 o 
  -2  -6   7       11.35       10.02      1.24 o 
  -1  -6   7      306.05      343.19      4.76 o 
   0  -6   7       89.20       95.18      3.54 o 
   1  -6   7        8.69       10.70      2.06 o 
   2  -6   7        0.44        1.68      1.23 o 
   3  -6   7       46.56       48.25      5.39 o 
   4  -6   7        7.73       10.74      2.30 o 
   5  -6   7        0.55        0.75      1.90 o 
   6  -6   7        0.20       -0.71      1.20 o 
   7  -6   7        1.94        2.04      2.01 o 
   8  -6   7        0.69        8.22      5.67 o 
 -10  -5   7        0.91        1.38      4.00 o 
  -9  -5   7       38.51       39.53      4.28 o 
  -8  -5   7       28.01       24.14      3.59 o 
  -7  -5   7       44.67       42.35      3.67 o 
  -6  -5   7        2.35        2.46      2.79 o 
  -5  -5   7        1.08        3.82      3.91 o 
  -4  -5   7       54.82       56.14      3.97 o 
  -3  -5   7      263.17      284.40      7.09 o 
  -2  -5   7       56.99       54.18      5.95 o 
  -1  -5   7      900.92      914.13     13.71 o 
   0  -5   7      310.02      340.94     11.20 o 
   1  -5   7       67.47       73.52      2.62 o 
   2  -5   7       72.25       76.97      3.26 o 
   3  -5   7        9.57        8.65      2.30 o 
   4  -5   7       24.51       23.36      2.10 o 
   5  -5   7        5.54        3.98      2.30 o 
   6  -5   7        5.22        4.18      1.49 o 
   7  -5   7        4.15        6.06      2.86 o 
   8  -5   7        0.07       -1.70      2.84 o 
 -10  -4   7        3.84       -0.08      4.82 o 
  -9  -4   7        2.29        5.11      3.10 o 
  -8  -4   7       15.10       18.40      3.19 o 
  -7  -4   7        0.26        3.83      2.50 o 
  -6  -4   7       17.19       21.25      3.56 o 
  -5  -4   7       60.23       62.38      4.54 o 
  -4  -4   7        2.32        5.67      4.54 o 
  -3  -4   7       40.43       40.26      5.39 o 
  -2  -4   7     1453.48     1456.05     13.72 o 
  -1  -4   7       13.67       14.15      2.15 o 
   0  -4   7      110.86      107.62      2.61 o 
   1  -4   7       22.21       18.43      2.27 o 
   2  -4   7       17.40       15.24      1.49 o 
   3  -4   7        2.82        3.40      2.30 o 
   4  -4   7       13.65       17.96      2.10 o 
   5  -4   7       19.18       23.42      2.69 o 
   6  -4   7       13.49        7.33      2.99 o 
   7  -4   7        1.50        0.66      2.27 o 
   8  -4   7        0.05        4.21      2.04 o 
 -10  -3   7       10.93        7.53      4.25 o 
  -9  -3   7       40.51       42.00      7.80 o 
  -8  -3   7        8.77        6.45      1.35 o 
  -7  -3   7        5.69        4.89      2.50 o 
  -6  -3   7        7.39        7.79      2.30 o 
  -5  -3   7        0.50        0.85      4.25 o 
  -4  -3   7       70.71       56.99      5.95 o 
  -3  -3   7      100.93       95.43      1.70 o 
  -2  -3   7       20.75       26.80      2.01 o 
  -1  -3   7        3.43        4.82      1.40 o 
   0  -3   7        6.74        7.65      1.71 o 
   1  -3   7       40.02       43.94      4.11 o 
   2  -3   7      141.39      150.07      3.67 o 
   3  -3   7      275.26      270.36      5.19 o 
   4  -3   7        0.11        0.67      1.75 o 
   5  -3   7        6.87        8.96      3.10 o 
   6  -3   7        7.59       10.38      2.44 o 
   7  -3   7        1.81        0.95      2.22 o 
   8  -3   7        0.00        1.96      2.18 o 
 -11  -2   7        2.20        5.08      4.97 o 
 -10  -2   7        2.35        5.69      2.99 o 
  -9  -2   7        1.29        2.12      1.03 o 
  -8  -2   7        4.04        2.59      1.37 o 
  -7  -2   7        2.33        3.54      1.09 o 
  -6  -2   7        5.12        2.84      2.55 o 
  -5  -2   7       76.51       73.44      6.52 o 
  -4  -2   7      168.82      164.53      4.82 o 
  -3  -2   7      153.31      144.85      3.77 o 
  -2  -2   7       77.09       74.94      5.53 o 
  -1  -2   7       31.91       37.17      2.36 o 
   0  -2   7      276.50      274.67      5.91 o 
   1  -2   7       38.74       36.45      2.10 o 
   2  -2   7      392.29      379.34      7.09 o 
   3  -2   7      666.31      675.57     11.61 o 
   4  -2   7       17.09       16.17      2.48 o 
   5  -2   7       15.98       25.13      2.88 o 
   6  -2   7        0.00        1.91      1.90 o 
   7  -2   7        1.62        1.80      2.48 o 
   8  -2   7        1.33        5.39      2.58 o 
 -11  -1   7        6.82        9.06      3.19 o 
 -10  -1   7        0.33       -0.04      1.62 o 
  -9  -1   7        2.71        1.11      1.41 o 
  -8  -1   7      103.19      113.58      2.29 o 
  -7  -1   7        1.49        2.18      1.27 o 
  -6  -1   7       10.17       11.63      2.84 o 
  -4  -1   7       12.03       12.37      1.28 o 
  -3  -1   7      103.51      106.05      4.40 o 
  -2  -1   7        0.49        0.27      1.49 o 
  -1  -1   7      394.92      462.39      6.11 o 
   0  -1   7     2246.80     2409.60     29.97 o 
   1  -1   7      754.13      774.76     11.02 o 
   2  -1   7      131.38      127.97      4.14 o 
   3  -1   7       19.06       12.93      3.12 o 
   4  -1   7        8.07       10.68      2.01 o 
   5  -1   7        0.03        0.26      2.99 o 
   6  -1   7        0.06       -3.02      3.12 o 
   7  -1   7        3.57        4.29      4.20 o 
   8  -1   7        0.14        3.91      3.35 o 
 -11   0   7        1.89       12.08      7.66 o 
 -10   0   7       13.30       13.24      2.24 o 
  -9   0   7       20.56       24.05      2.56 o 
  -8   0   7        0.01       -0.62      1.87 o 
  -7   0   7        5.29        5.67      1.77 o 
  -6   0   7        7.02        9.07      4.54 o 
  -5   0   7        1.19        0.43      0.76 o 
  -4   0   7       72.70       77.09      2.00 o 
  -3   0   7      670.93      676.40      9.06 o 
  -2   0   7       26.54       25.34      3.12 o 
  -1   0   7       36.29       36.11      2.10 o 
   0   0   7     1377.77     1382.00     19.44 o 
   1   0   7       88.80       99.64      4.91 o 
   2   0   7      317.02      326.23      5.51 o 
   3   0   7       18.53       23.57      3.83 o 
   4   0   7       35.89       36.40      3.21 o 
   5   0   7        1.34        3.05      2.10 o 
   6   0   7        1.57        1.16      3.71 o 
   7   0   7        0.58       -1.60      3.25 o 
 -11   1   7        1.24        1.29      1.69 o 
 -10   1   7       26.15       27.84      2.86 o 
  -9   1   7       89.15       97.41      4.51 o 
  -8   1   7       33.65       37.13      2.54 o 
  -7   1   7      140.43      143.98      4.25 o 
  -6   1   7      115.62      113.42      3.01 o 
  -5   1   7        5.45        4.35      1.31 o 
  -4   1   7        0.30        2.28      1.38 o 
  -3   1   7       34.98       43.41      2.01 o 
  -2   1   7      283.63      270.10      6.52 o 
  -1   1   7       18.54       22.91      1.90 o 
   0   1   7      744.45      734.35     11.92 o 
   1   1   7       40.96       34.92      4.82 o 
   2   1   7       10.50       10.25      2.62 o 
   3   1   7       15.81       12.51      2.55 o 
   4   1   7        0.82        0.57      2.36 o 
   5   1   7        5.94        6.02      3.02 o 
   6   1   7        0.29       -0.85      2.41 o 
   7   1   7        1.54        4.28      2.90 o 
 -11   2   7        9.29        7.80      2.17 o 
 -10   2   7        9.94        7.88      2.34 o 
  -9   2   7      200.48      202.74      3.95 o 
  -8   2   7        2.36        3.05      2.58 o 
  -7   2   7        3.04        2.31      1.14 o 
  -6   2   7       15.97       12.94      1.41 o 
  -5   2   7       75.29       81.41      2.47 o 
  -4   2   7      217.64      212.88      3.47 o 
  -3   2   7      393.56      376.71     10.35 o 
  -2   2   7      523.17      526.29     11.34 o 
  -1   2   7       31.12       31.64      3.26 o 
   0   2   7        2.40        3.62      2.19 o 
   1   2   7        1.93        2.90      3.30 o 
   2   2   7        5.11        1.33      2.84 o 
   3   2   7        0.00        1.91      2.70 o 
   4   2   7       35.70       29.36      3.21 o 
   5   2   7        5.81        5.18      2.70 o 
   6   2   7        0.37        0.18      2.99 o 
   7   2   7        1.60        1.61      3.39 o 
 -12   3   7       36.21       22.69      2.65 o 
 -11   3   7       45.35       41.94      3.54 o 
 -10   3   7       99.20      110.42      4.32 o 
  -9   3   7        1.32       -0.99      1.86 o 
  -8   3   7        5.41        5.25      1.60 o 
  -7   3   7        7.61       10.05      1.47 o 
  -6   3   7        6.87        6.88      1.38 o 
  -5   3   7       37.42       41.24      2.12 o 
  -4   3   7       23.63       30.02      1.99 o 
  -3   3   7      394.19      395.50     12.05 o 
  -2   3   7      199.30      195.57      4.61 o 
  -1   3   7      107.58      108.08      7.51 o 
   0   3   7      124.08      140.81      4.67 o 
   1   3   7        6.55        9.20      2.76 o 
   2   3   7      160.25      154.55      4.91 o 
   3   3   7      123.61      132.74      5.87 o 
   4   3   7       10.35       12.78      5.51 o 
   5   3   7       15.33       15.33      5.71 o 
   6   3   7        0.36        0.82      4.91 o 
 -12   4   7       42.75       40.03      3.21 o 
 -11   4   7       50.39       50.66      3.20 o 
 -10   4   7       26.99       23.67      2.53 o 
  -9   4   7       12.42        7.15      2.22 o 
  -8   4   7       18.33       18.06      2.58 o 
  -7   4   7        8.74        7.60      1.45 o 
  -6   4   7       47.09       46.51      2.89 o 
  -5   4   7        1.06        0.58      1.28 o 
  -4   4   7        2.65        0.63      1.21 o 
  -3   4   7        9.98        7.18      2.99 o 
  -2   4   7      227.00      230.74      5.09 o 
  -1   4   7      165.90      169.01      4.81 o 
   0   4   7       99.78      103.94      4.54 o 
   1   4   7        2.59       -0.22      2.51 o 
   2   4   7      540.05      601.57     14.63 o 
   3   4   7      195.07      185.22     18.43 o 
   4   4   7       59.18       53.74      7.23 o 
   5   4   7        0.00        1.84      3.01 o 
   6   4   7        0.09        0.01      2.90 o 
 -12   5   7        7.22        9.07      3.97 o 
 -11   5   7        0.05        1.74      1.67 o 
 -10   5   7        7.44        8.02      1.72 o 
  -9   5   7        1.53        0.01      1.98 o 
  -8   5   7        0.31        1.41      1.37 o 
  -7   5   7       11.76       13.45      1.46 o 
  -6   5   7        1.51        1.11      1.61 o 
  -5   5   7       55.02       54.86      2.33 o 
  -4   5   7       23.75       22.94      1.79 o 
  -3   5   7       46.95       49.68      2.12 o 
  -2   5   7      126.16      138.82      5.69 o 
  -1   5   7        3.45        5.58      2.66 o 
   0   5   7       13.88       16.77      3.39 o 
   1   5   7      204.20      189.66      5.51 o 
   2   5   7        3.71        2.38      4.91 o 
   3   5   7       31.07       38.32      4.70 o 
   4   5   7        0.29        4.58      3.75 o 
   5   5   7       23.47       22.08      4.92 o 
   6   5   7        8.82        9.45      4.73 o 
 -12   6   7        3.42        7.37      7.09 o 
 -11   6   7        0.39        1.48      1.79 o 
 -10   6   7        3.63        3.02      2.12 o 
  -9   6   7      113.68      120.76      4.08 o 
  -8   6   7      238.52      243.03      7.82 o 
  -7   6   7       46.71       49.06      2.11 o 
  -6   6   7        6.42       10.18      2.28 o 
  -5   6   7      103.22       94.28      2.55 o 
  -4   6   7        8.37        6.98      1.70 o 
  -3   6   7       72.16       63.15      3.26 o 
  -2   6   7      192.70      176.68     10.77 o 
  -1   6   7      212.30      221.34     11.48 o 
   0   6   7        0.26        0.83      2.30 o 
   1   6   7      139.50      131.57      7.09 o 
   2   6   7        0.20        0.28      2.50 o 
   3   6   7        0.37        2.41      3.01 o 
   4   6   7        8.74       12.48      3.81 o 
   5   6   7        8.80        6.80      3.91 o 
 -11   7   7       21.31       14.46      4.54 o 
 -10   7   7       81.10       81.64      3.71 o 
  -9   7   7        7.44        6.45      1.89 o 
  -8   7   7      163.86      164.89      3.68 o 
  -7   7   7      124.78      124.49      4.15 o 
  -6   7   7        7.47        9.59      2.21 o 
  -5   7   7       60.54       58.46      3.65 o 
  -4   7   7       47.11       50.89      5.58 o 
  -3   7   7        0.03        0.10      1.83 o 
  -2   7   7      179.22      182.79      5.66 o 
  -1   7   7      209.41      194.28      6.13 o 
   0   7   7        0.14       -0.99      2.41 o 
   1   7   7        0.79        2.28      3.39 o 
   2   7   7       24.23       34.65      7.94 o 
   3   7   7        0.15       -0.63      4.68 o 
   4   7   7       10.72       12.35      5.25 o 
 -11   8   7        0.73       -3.12      7.09 o 
 -10   8   7       83.46       83.15      3.49 o 
  -9   8   7       24.45       21.67      2.66 o 
  -8   8   7       17.16       14.87      2.70 o 
  -7   8   7        9.10        7.47      2.38 o 
  -6   8   7      126.30      124.15      3.95 o 
  -5   8   7     1169.40     1241.48     15.60 o 
  -4   8   7      649.03      668.93      8.39 o 
  -3   8   7        0.97        2.03      1.82 o 
  -2   8   7      404.60      399.13      7.41 o 
  -1   8   7       33.38       27.27      3.10 o 
   0   8   7       38.29       34.25      5.91 o 
   1   8   7        5.05        2.80      3.68 o 
   2   8   7       11.40        8.75      4.19 o 
   3   8   7       12.19       12.42      3.91 o 
   4   8   7       22.75       26.35      4.80 o 
 -11   9   7        6.94        3.40      4.54 o 
 -10   9   7        9.48        7.23      3.41 o 
  -9   9   7       32.50       33.53      4.11 o 
  -8   9   7      199.59      206.25      5.52 o 
  -7   9   7      196.43      207.63      5.41 o 
  -6   9   7        0.22        0.02      1.37 o 
  -5   9   7      430.45      426.78      6.83 o 
  -4   9   7      239.56      247.79      5.48 o 
  -3   9   7        1.95        6.34      1.99 o 
  -2   9   7        0.91        2.69      1.95 o 
  -1   9   7       35.44       48.59      5.95 o 
   0   9   7        0.04       -0.88      4.51 o 
   1   9   7       16.37       14.21      6.10 o 
   2   9   7        0.14       -0.70      3.10 o 
   3   9   7        6.59        6.90      4.11 o 
 -11  10   7        4.12        4.54      5.10 o 
 -10  10   7        4.82        3.23      4.12 o 
  -9  10   7       11.16        8.14      2.43 o 
  -8  10   7      100.69      104.86      4.40 o 
  -7  10   7      278.97      258.09      5.93 o 
  -6  10   7        0.16        1.65      2.28 o 
  -5  10   7       40.74       44.72      4.26 o 
  -4  10   7       15.83       13.95      2.77 o 
  -3  10   7       11.30       11.13      2.90 o 
  -2  10   7       12.51       14.90      3.25 o 
  -1  10   7       33.40       37.54      3.43 o 
   0  10   7        0.24       -0.79      3.39 o 
   1  10   7        4.47        3.54      3.83 o 
   2  10   7       20.00       20.19      5.43 o 
 -10  11   7       10.22        9.36      5.39 o 
  -9  11   7        1.34        3.12      4.54 o 
  -8  11   7       56.86       58.26      2.75 o 
  -7  11   7        0.12       -0.06      1.69 o 
  -6  11   7        3.46        2.97      2.24 o 
  -5  11   7       18.52       18.55      2.25 o 
  -4  11   7        1.37        1.18      2.63 o 
  -3  11   7        1.10        1.00      2.30 o 
  -2  11   7        0.20        0.85      2.88 o 
  -1  11   7        0.74        0.95      2.23 o 
   0  11   7        0.08       -1.28      3.01 o 
   1  11   7        0.65        1.35      3.97 o 
  -9  12   7        2.31       -0.28      4.54 o 
  -8  12   7       23.26       22.44      2.48 o 
  -7  12   7        2.83        3.75      2.90 o 
  -6  12   7       18.85       16.61      2.97 o 
  -5  12   7       14.81       15.10      2.29 o 
  -4  12   7       18.90       20.39      3.66 o 
  -3  12   7       11.12        6.21      3.10 o 
  -2  12   7       25.11       29.68      5.15 o 
  -1  12   7        4.61        5.64      2.67 o 
   0  12   7        1.58        0.25      3.27 o 
  -8  13   7        1.12       -1.70      8.79 o 
  -7  13   7        0.10        2.33      1.85 o 
  -6  13   7        0.19        1.21      2.03 o 
  -5  13   7        8.40        6.38      2.92 o 
  -4  13   7        0.03        4.88      3.96 o 
  -3  13   7        0.01        2.45      5.32 o 
  -2  13   7        1.58        4.99      3.37 o 
  -1  13   7       21.30       28.49      4.06 o 
  -7  14   7        0.11        0.43      2.26 o 
  -6  14   7        1.64        1.42      2.02 o 
  -5  14   7        2.45        1.66      2.67 o 
  -4  14   7        0.10        5.84      4.12 o 
  -3  14   7        0.07        0.18      3.08 o 
   0 -15   8        0.69        4.29      3.17 o 
   1 -15   8        1.29        1.74      2.88 o 
   2 -15   8        1.49        3.34      5.00 o 
   3 -15   8        1.89        6.24      6.81 o 
  -2 -14   8        0.23       -2.19      3.72 o 
  -1 -14   8        0.70        1.29      3.54 o 
   0 -14   8        3.65        3.00      3.13 o 
   1 -14   8       23.46       22.21      9.51 o 
   2 -14   8        0.27       -0.68      1.98 o 
   3 -14   8        3.41        1.54      2.31 o 
   4 -14   8        0.18        0.57      6.52 o 
  -4 -13   8       18.11       23.81      5.27 o 
  -3 -13   8        0.48       -0.60      3.56 o 
  -2 -13   8        2.11        6.64      3.72 o 
  -1 -13   8       97.28      105.40      4.51 o 
   0 -13   8       34.19       37.25      3.30 o 
   1 -13   8        3.18        0.99      1.52 o 
   2 -13   8        6.23        5.09      2.81 o 
   3 -13   8        3.08        1.42      1.36 o 
   5 -13   8        0.06       -0.85      4.25 o 
  -5 -12   8       11.65       17.07      4.28 o 
  -4 -12   8        0.64        0.35      2.90 o 
  -3 -12   8        0.71       -1.48      3.61 o 
  -2 -12   8       20.03       16.83      3.30 o 
  -1 -12   8       30.86       31.92      3.94 o 
   0 -12   8      212.48      209.40      4.51 o 
   1 -12   8       50.07       53.76      3.04 o 
   2 -12   8        2.46        1.71      2.36 o 
   3 -12   8        0.79        0.62      1.94 o 
   4 -12   8        0.13        0.41      0.99 o 
   5 -12   8        0.44       -4.54      4.54 o 
   6 -12   8        0.44        0.00      7.09 o 
  -6 -11   8        0.18        0.53      3.39 o 
  -5 -11   8        7.95       13.17      5.95 o 
  -4 -11   8        2.53        3.42      3.10 o 
  -3 -11   8       42.68       41.01      6.50 o 
  -2 -11   8      268.33      272.00      7.92 o 
  -1 -11   8       10.17        8.15      3.21 o 
   0 -11   8        2.28        1.42      1.96 o 
   1 -11   8       26.22       21.48      2.25 o 
   2 -11   8        0.91        0.93      1.23 o 
   3 -11   8        0.79       -0.15      1.30 o 
   4 -11   8        0.29        2.84      2.21 o 
   5 -11   8        6.69        3.12      4.25 o 
   6 -11   8        1.20       -2.27      4.82 o 
   7 -11   8        0.04        3.12      9.07 o 
  -7 -10   8        0.10        1.81      3.79 o 
  -6 -10   8        2.11        2.24      4.03 o 
  -5 -10   8        1.66       -1.63      2.99 o 
  -4 -10   8       19.24       17.64      4.29 o 
  -3 -10   8        4.34        6.08      3.50 o 
  -2 -10   8      172.49      185.92      6.50 o 
  -1 -10   8      394.11      383.66      6.15 o 
   0 -10   8       28.27       28.99      2.18 o 
   1 -10   8        3.26        3.00      1.54 o 
   2 -10   8        6.18       10.77      2.38 o 
   3 -10   8        0.40        0.00      1.27 o 
   4 -10   8        0.22       -1.68      2.36 o 
   5 -10   8        4.67        2.66      2.15 o 
   6 -10   8        1.27        5.10      4.82 o 
   7 -10   8        0.83        4.25      5.39 o 
  -7  -9   8        1.99        5.92      4.51 o 
  -6  -9   8        8.03       11.70      3.59 o 
  -5  -9   8        9.98        7.28      3.30 o 
  -4  -9   8       73.44       64.97      5.95 o 
  -3  -9   8      196.80      183.15      6.48 o 
  -2  -9   8        0.29        2.81      2.30 o 
  -1  -9   8       14.95       16.49      1.41 o 
   0  -9   8        4.35        6.02      2.66 o 
   1  -9   8       22.58       25.03      2.44 o 
   2  -9   8       30.92       37.06      6.66 o 
   3  -9   8        0.88       -1.84      2.84 o 
   4  -9   8        0.03       -1.75      2.31 o 
   5  -9   8        4.69        3.47      2.31 o 
   6  -9   8        0.09        0.85      3.97 o 
   7  -9   8        0.13        1.42      4.82 o 
  -8  -8   8        0.03        0.40      3.39 o 
  -7  -8   8       30.52       26.90      4.28 o 
  -6  -8   8       61.28       54.51      4.40 o 
  -5  -8   8        0.97        3.12      3.61 o 
  -4  -8   8      173.06      178.53      6.35 o 
  -3  -8   8       81.00       66.23      6.00 o 
  -2  -8   8       33.64        9.10     14.32 o 
  -1  -8   8       38.00       31.13      2.73 o 
   0  -8   8       61.46       63.86      2.86 o 
   1  -8   8       78.24       87.76      2.70 o 
   2  -8   8       63.11       63.76      2.45 o 
   3  -8   8       19.46       17.54      1.55 o 
   4  -8   8        6.33        4.40      1.36 o 
   5  -8   8        0.42        0.96      1.04 o 
   6  -8   8        0.04        0.62      1.67 o 
   7  -8   8        0.94        3.12      4.82 o 
  -9  -7   8        3.96        1.54      4.46 o 
  -8  -7   8        3.04       -0.13      2.90 o 
  -7  -7   8       66.68       64.53      4.68 o 
  -6  -7   8       40.92       29.52      6.38 o 
  -5  -7   8       73.01       67.05      4.76 o 
  -4  -7   8       10.37        7.54      3.24 o 
  -3  -7   8        3.98        3.97      3.12 o 
  -2  -7   8        0.21        1.56      1.24 o 
  -1  -7   8      364.61      366.58      4.97 o 
   0  -7   8        6.42        7.94      2.04 o 
   1  -7   8       88.27       97.50      2.53 o 
   2  -7   8       33.88       36.00      2.23 o 
   3  -7   8       37.74       37.91      1.95 o 
   4  -7   8        6.96        5.90      1.95 o 
   5  -7   8        0.62        0.96      1.82 o 
   6  -7   8        0.24       -1.28      1.43 o 
   7  -7   8        2.97       -0.28      7.66 o 
  -9  -6   8       20.36        8.30      7.51 o 
  -8  -6   8        1.05        1.50      5.17 o 
  -7  -6   8       45.45       31.80     28.36 o 
  -6  -6   8        9.63        6.22      3.52 o 
  -5  -6   8        0.62       -0.37      2.73 o 
  -4  -6   8      163.27      156.80      9.64 o 
  -3  -6   8        8.52       11.34      5.39 o 
  -2  -6   8       41.64       45.08      1.98 o 
  -1  -6   8      135.52      131.49      3.69 o 
   0  -6   8      445.38      444.46      5.91 o 
   1  -6   8       30.29       36.16      2.44 o 
   2  -6   8        0.66       -0.14      1.46 o 
   3  -6   8       17.20       21.24      4.11 o 
   4  -6   8        7.01        3.69      2.41 o 
   5  -6   8        0.44       -1.71      1.71 o 
   6  -6   8        0.82        1.59      1.75 o 
   7  -6   8        2.73        1.22      2.33 o 
   8  -6   8        4.02        4.25      5.67 o 
 -10  -5   8       18.34       18.17      4.28 o 
  -9  -5   8        6.41       -0.14      2.70 o 
  -8  -5   8       25.28       22.50      3.59 o 
  -7  -5   8       52.68       57.20      4.11 o 
  -6  -5   8        0.08       -1.04      2.30 o 
  -5  -5   8       18.28       12.76      6.24 o 
  -4  -5   8       17.78       20.98      3.69 o 
  -3  -5   8        2.76        1.13      2.55 o 
  -2  -5   8        0.10        0.57      1.01 o 
  -1  -5   8      279.90      287.96      5.50 o 
   0  -5   8       48.88       44.81      2.70 o 
   1  -5   8        6.70        5.36      2.84 o 
   2  -5   8        4.69        6.52      2.61 o 
   3  -5   8        7.90        4.40      2.61 o 
   4  -5   8       82.54       77.76      3.69 o 
   5  -5   8       57.57       59.88      3.54 o 
   6  -5   8        0.13        0.39      2.58 o 
   7  -5   8        5.26        7.37      5.10 o 
 -10  -4   8       10.06       16.94      4.73 o 
  -9  -4   8        0.97        2.75      3.52 o 
  -8  -4   8       14.64        9.93      3.10 o 
  -7  -4   8       24.51       23.19      3.19 o 
  -6  -4   8        1.13        2.14      2.88 o 
  -5  -4   8       25.67       24.67      3.97 o 
  -4  -4   8        0.10        2.55      2.84 o 
  -3  -4   8        1.75        2.06      0.99 o 
  -2  -4   8        3.16        2.50      1.97 o 
  -1  -4   8       52.29       57.46      2.41 o 
   0  -4   8      117.24      109.47      6.81 o 
   1  -4   8       24.67       28.66      4.54 o 
   2  -4   8        0.41       -0.48      2.55 o 
   3  -4   8       47.45       46.99      2.73 o 
   4  -4   8       29.27       27.16      2.10 o 
   5  -4   8       89.64       92.50      3.72 o 
   6  -4   8        1.76        0.50      1.70 o 
   7  -4   8        0.27        1.13      1.90 o 
 -10  -3   8        1.38        3.78      4.03 o 
  -9  -3   8        0.49        1.82      3.39 o 
  -8  -3   8        0.09        2.67      4.40 o 
  -7  -3   8       25.30       24.49      3.72 o 
  -6  -3   8      120.46      128.73      5.67 o 
  -5  -3   8       31.70       35.44      3.97 o 
  -4  -3   8        4.09        1.13      4.25 o 
  -3  -3   8      164.18      163.29      6.81 o 
  -2  -3   8        4.86        6.66      1.80 o 
  -1  -3   8       46.07       55.72      2.88 o 
   0  -3   8       46.00       41.81      2.27 o 
   1  -3   8      202.35      201.41      4.46 o 
   2  -3   8      677.09      685.93     11.61 o 
   3  -3   8      154.24      147.00      5.69 o 
   4  -3   8       23.10       36.01      3.91 o 
   5  -3   8       17.01       13.82      3.97 o 
   6  -3   8        0.99        1.31      2.26 o 
   7  -3   8        0.00        2.60      2.78 o 
 -11  -2   8        2.19        6.11      3.97 o 
 -10  -2   8        9.03        6.35      3.50 o 
  -9  -2   8        1.16        0.35      2.30 o 
  -8  -2   8       46.57       41.01      3.39 o 
  -7  -2   8       70.22       72.02      7.94 o 
  -6  -2   8       11.45       17.30      3.69 o 
  -5  -2   8       13.45       14.18      5.39 o 
  -4  -2   8      158.39      151.50      4.40 o 
  -3  -2   8        2.77        1.56      1.60 o 
  -2  -2   8        3.41        1.56      2.61 o 
  -1  -2   8       60.44       64.93      2.98 o 
   0  -2   8       14.52       15.60      2.84 o 
   1  -2   8       92.92       92.70      3.43 o 
   2  -2   8      103.97      108.61      4.54 o 
   3  -2   8       11.04       19.24      3.40 o 
   4  -2   8       23.57       25.76      3.09 o 
   5  -2   8       14.70       13.16      2.30 o 
   6  -2   8        0.13        1.46      2.48 o 
   7  -2   8        0.05       -1.01      2.30 o 
 -11  -1   8        3.06        5.05      3.77 o 
 -10  -1   8        1.87        0.57      3.09 o 
  -9  -1   8        0.86        1.45      1.79 o 
  -8  -1   8       91.19       86.05      3.99 o 
  -7  -1   8       16.88       13.33      3.40 o 
  -6  -1   8        1.04        1.42      2.55 o 
  -5  -1   8      441.47      414.82     12.76 o 
  -4  -1   8        5.57        7.77      1.24 o 
  -3  -1   8       30.84       36.56      3.12 o 
  -2  -1   8       45.96       45.83      2.83 o 
  -1  -1   8       21.71       25.34      5.81 o 
   0  -1   8        6.88        5.94      2.00 o 
   1  -1   8       27.12       26.51      2.73 o 
   2  -1   8      147.46      148.87      4.41 o 
   3  -1   8       10.74       12.61      2.30 o 
   4  -1   8        0.23        2.70      2.40 o 
   5  -1   8        1.64        0.28      3.30 o 
   6  -1   8        2.71        2.05      2.30 o 
   7  -1   8        1.28        0.82      2.95 o 
 -11   0   8        0.44        5.49      5.10 o 
 -10   0   8       22.87       21.40      2.90 o 
  -9   0   8       21.02       24.36      2.75 o 
  -8   0   8       48.74       46.22      7.37 o 
  -7   0   8      257.34      256.33      7.37 o 
  -6   0   8        0.04        0.07      1.20 o 
  -5   0   8      222.28      229.20      2.95 o 
  -4   0   8       43.86       55.09      2.59 o 
  -3   0   8      356.76      362.67     12.05 o 
  -2   0   8       42.29       45.46      2.30 o 
  -1   0   8       99.77       90.18      3.51 o 
   0   0   8       98.93      101.93      3.68 o 
   1   0   8        1.12        2.29      2.22 o 
   2   0   8        2.02        3.39      1.90 o 
   3   0   8        0.39        0.31      2.40 o 
   4   0   8       15.20       13.43      3.21 o 
   5   0   8        1.93        1.98      2.92 o 
   6   0   8        2.81        2.21      4.31 o 
   7   0   8        0.90        7.97      5.40 o 
 -11   1   8       70.06       66.08      3.76 o 
 -10   1   8      266.13      248.31     11.05 o 
  -9   1   8       92.02       86.70      3.43 o 
  -8   1   8      483.68      472.11     14.46 o 
  -7   1   8      138.54      154.82      5.39 o 
  -6   1   8        6.12        7.72      1.14 o 
  -5   1   8       29.51       33.56      2.23 o 
  -4   1   8       33.89       30.52      1.55 o 
  -3   1   8      101.29       91.10      3.35 o 
  -2   1   8       48.25       49.08      4.25 o 
  -1   1   8       69.91       71.87      2.70 o 
   0   1   8       35.83       39.17      2.50 o 
   1   1   8       15.12       20.65      4.40 o 
   2   1   8       30.23       31.24      3.83 o 
   3   1   8       61.85       74.92      6.00 o 
   4   1   8       77.05       78.53      4.11 o 
   5   1   8       38.07       45.76      9.07 o 
   6   1   8        3.73        3.07      3.46 o 
   7   1   8        6.49        3.69      4.54 o 
 -11   2   8       65.88       70.18      3.16 o 
 -10   2   8      139.95      140.97      3.52 o 
  -9   2   8      141.48      142.40      4.36 o 
  -8   2   8      156.26      142.06      8.22 o 
  -7   2   8       24.78       31.33      5.81 o 
  -6   2   8       98.85       86.26      2.12 o 
  -5   2   8       12.08       13.05      1.88 o 
  -4   2   8      118.70      118.39      3.37 o 
  -3   2   8       59.18       56.71      2.50 o 
  -2   2   8        5.47        6.45      2.19 o 
  -1   2   8        1.94        2.95      2.22 o 
   0   2   8       95.56       99.18      3.83 o 
   1   2   8       35.83       34.87      3.46 o 
   2   2   8      232.59      220.37      6.60 o 
   3   2   8        8.85        9.06      3.46 o 
   4   2   8      201.53      224.28     12.76 o 
   5   2   8       36.51       38.71      4.81 o 
   6   2   8       13.90       12.45      4.34 o 
 -11   3   8       76.19       71.65      3.70 o 
 -10   3   8       24.67       30.29      2.41 o 
  -9   3   8        0.43        1.47      2.00 o 
  -8   3   8       31.36       33.28      2.18 o 
  -7   3   8       97.51       98.45      3.19 o 
  -6   3   8       99.19      114.33      2.75 o 
  -5   3   8       42.06       45.61      2.48 o 
  -4   3   8      107.37      118.04      2.80 o 
  -3   3   8        0.08        0.28      2.84 o 
  -2   3   8        2.97        3.19      2.55 o 
  -1   3   8       19.95       12.61      3.91 o 
   0   3   8        9.25        9.48      3.04 o 
   1   3   8       10.18        9.91      4.60 o 
   2   3   8      121.77      129.67      4.80 o 
   3   3   8       40.28       42.31      9.22 o 
   4   3   8       66.03       76.62      5.66 o 
   5   3   8        2.37       -0.25      3.24 o 
   6   3   8        0.00       -1.91      3.94 o 
 -12   4   8        0.66        2.84      3.12 o 
 -11   4   8       15.72       21.55      2.07 o 
 -10   4   8        0.55       -0.38      2.40 o 
  -9   4   8        0.52       -0.03      1.93 o 
  -8   4   8        3.28        0.15      1.97 o 
  -7   4   8      183.67      177.29      3.63 o 
  -6   4   8      283.50      271.16      4.28 o 
  -5   4   8      212.09      212.72      3.67 o 
  -4   4   8        4.68        3.46      1.57 o 
  -3   4   8      114.77      110.10      3.30 o 
  -2   4   8       26.98       28.74      2.50 o 
  -1   4   8       35.32       33.02      4.80 o 
   0   4   8      284.11      288.01     12.48 o 
   1   4   8      103.56      116.68      5.67 o 
   2   4   8        3.68        4.83      5.11 o 
   3   4   8      163.09      168.53      8.51 o 
   4   4   8        0.00        0.24      2.70 o 
   5   4   8        0.08       -0.85      3.01 o 
 -11   5   8        2.91        1.79      2.65 o 
 -10   5   8        4.29        2.81      1.73 o 
  -9   5   8      224.72      213.61     10.47 o 
  -8   5   8      477.45      469.73      6.25 o 
  -7   5   8       21.68       26.33      2.29 o 
  -6   5   8       25.07       22.04      2.11 o 
  -5   5   8       99.55       87.60      2.74 o 
  -4   5   8      158.88      165.15      3.27 o 
  -3   5   8      110.51      113.14      5.10 o 
  -2   5   8        2.46        2.36      2.84 o 
  -1   5   8      139.76      143.14      4.71 o 
   0   5   8      549.93      552.45      9.82 o 
   1   5   8      250.49      254.80      7.92 o 
   2   5   8        3.15        3.80      3.40 o 
   3   5   8        1.04        0.81      2.79 o 
   4   5   8        0.99        0.83      3.10 o 
   5   5   8        0.00        2.27      3.41 o 
 -11   6   8        0.47        2.14      2.04 o 
 -10   6   8        2.19        0.19      1.77 o 
  -9   6   8       37.39       35.26      9.07 o 
  -8   6   8      237.95      242.96      6.02 o 
  -7   6   8      122.42      138.49      3.76 o 
  -6   6   8       31.95       29.76      2.08 o 
  -5   6   8        1.45        1.28      1.46 o 
  -4   6   8      203.89      189.65      4.91 o 
  -3   6   8     1520.18     1571.15     30.77 o 
  -2   6   8      678.95      672.50     14.53 o 
  -1   6   8        3.15        5.56      3.61 o 
   0   6   8      413.89      427.66     16.45 o 
   1   6   8       98.25       97.17      8.22 o 
   2   6   8       26.59       33.61     13.04 o 
   3   6   8       12.68       11.22      4.54 o 
   4   6   8        3.27        3.05      4.29 o 
 -11   7   8        3.35        3.40      3.97 o 
 -10   7   8       18.68       13.96      2.06 o 
  -9   7   8        1.27       -0.08      2.88 o 
  -8   7   8       27.85       33.35      2.40 o 
  -7   7   8       89.11       92.26      3.02 o 
  -6   7   8      195.28      197.37      6.29 o 
  -5   7   8      177.29      180.05      4.82 o 
  -4   7   8        3.25        9.67      3.61 o 
  -3   7   8      917.65      913.50     12.02 o 
  -2   7   8      236.96      239.50      6.91 o 
  -1   7   8        7.51        4.17      3.21 o 
   0   7   8        1.44        0.22      3.91 o 
   1   7   8       13.39       19.76      8.65 o 
   2   7   8        0.06       -0.55      3.50 o 
   3   7   8        0.00       -0.13      5.11 o 
   4   7   8        0.10        3.18      6.31 o 
 -11   8   8        0.14        1.13      3.97 o 
 -10   8   8        0.49        0.70      3.21 o 
  -9   8   8        0.18        0.79      1.37 o 
  -8   8   8        0.00        0.88      1.69 o 
  -7   8   8       12.35       13.99      2.70 o 
  -6   8   8       78.53       84.78      3.72 o 
  -5   8   8      178.93      160.87      4.20 o 
  -4   8   8        6.89        7.08      2.18 o 
  -3   8   8       55.92       65.36      3.27 o 
  -2   8   8       11.87        7.95      3.21 o 
  -1   8   8       19.28       21.12      3.75 o 
   0   8   8       22.04       19.33      5.91 o 
   1   8   8        8.92        7.29      3.30 o 
   2   8   8        0.00        1.13      3.86 o 
   3   8   8        0.01       -1.17      5.25 o 
 -10   9   8        0.99        1.13      6.81 o 
  -9   9   8        0.13        0.06      1.61 o 
  -8   9   8       14.03       10.98      2.16 o 
  -7   9   8       15.59       14.47      1.94 o 
  -6   9   8       57.09       58.72      5.21 o 
  -5   9   8        1.98        0.37      1.74 o 
  -4   9   8        2.89       -0.11      1.96 o 
  -3   9   8       11.65       10.39      2.63 o 
  -2   9   8        0.17        3.11      2.95 o 
  -1   9   8        0.01        0.18      2.95 o 
   0   9   8        6.99        6.68      3.30 o 
   1   9   8        0.19       -0.69      3.10 o 
   2   9   8        2.41        1.28      4.16 o 
 -10  10   8        0.95        0.85      4.25 o 
  -9  10   8        0.57        0.16      1.48 o 
  -8  10   8        6.82        7.29      2.12 o 
  -7  10   8       24.31       20.43      3.03 o 
  -6  10   8       63.27       62.50      3.51 o 
  -5  10   8       11.11       12.02      3.67 o 
  -4  10   8       34.44       36.82      3.14 o 
  -3  10   8        0.13        0.02      1.82 o 
  -2  10   8       15.80       13.50      3.54 o 
  -1  10   8       14.14        7.17      4.73 o 
   0  10   8       17.83       14.83      3.91 o 
   1  10   8        2.40        3.17      4.19 o 
 -10  11   8        5.35        5.67      5.10 o 
  -9  11   8        9.40        5.32      3.60 o 
  -8  11   8        0.87        0.83      1.81 o 
  -7  11   8       45.70       41.20      2.88 o 
  -6  11   8        0.03        3.47      1.81 o 
  -5  11   8        0.67       -1.27      3.14 o 
  -4  11   8        0.00       -0.56      2.11 o 
  -3  11   8       14.39       19.16      3.61 o 
  -2  11   8        4.50        7.12      2.84 o 
  -1  11   8        0.01        1.45      2.82 o 
   0  11   8        0.00        1.18      2.97 o 
  -9  12   8        0.52        7.94      9.36 o 
  -8  12   8        1.11        2.68      2.12 o 
  -7  12   8        1.47        1.95      2.15 o 
  -6  12   8        2.04        1.38      2.77 o 
  -5  12   8        2.41        2.94      2.38 o 
  -4  12   8        0.79        3.14      3.88 o 
  -3  12   8        2.11        4.03      2.81 o 
  -2  12   8        0.04       -3.38      3.38 o 
  -1  12   8        0.53        2.06      4.47 o 
  -8  13   8        1.83       -0.59      3.06 o 
  -7  13   8        0.69        0.08      2.00 o 
  -6  13   8        0.00       -2.09      3.15 o 
  -5  13   8        1.49        3.94      2.60 o 
  -4  13   8        4.68        5.60      2.82 o 
  -3  13   8        4.16        8.32      3.63 o 
  -2  13   8        2.26        2.55      4.54 o 
  -2 -14   9        0.20       -1.82      2.86 o 
  -1 -14   9       11.10        5.52      3.50 o 
   0 -14   9        9.78        9.33      4.80 o 
   1 -14   9        1.31        1.04      1.92 o 
   2 -14   9       37.55       34.48      4.64 o 
   3 -14   9        3.65        3.97      3.97 o 
  -3 -13   9        1.12        2.85      5.49 o 
  -2 -13   9        0.49        0.49      2.70 o 
  -1 -13   9       43.95       41.52      5.95 o 
   0 -13   9      202.93      186.34      8.21 o 
   1 -13   9        6.25        3.29      2.30 o 
   2 -13   9        9.58        3.80      2.25 o 
   3 -13   9        1.36        0.89      1.65 o 
   4 -13   9        2.86        6.24      4.54 o 
  -5 -12   9        0.30       -0.49      3.78 o 
  -4 -12   9        1.22       -0.36      2.90 o 
  -3 -12   9       10.25        2.62      5.09 o 
  -2 -12   9        1.18        2.58      2.98 o 
  -1 -12   9        3.68        4.22      3.17 o 
   0 -12   9       67.40       69.83      2.54 o 
   1 -12   9      143.79      136.34      7.16 o 
   2 -12   9       11.15        4.89      2.99 o 
   3 -12   9       12.53        7.86      1.79 o 
   4 -12   9        3.16        7.09      4.25 o 
   5 -12   9        1.13       -1.98      7.66 o 
  -6 -11   9        8.33        5.60      4.76 o 
  -5 -11   9        7.07       11.10      3.79 o 
  -4 -11   9        0.12        1.07      2.90 o 
  -3 -11   9        6.08        0.11      3.69 o 
  -2 -11   9      102.77       94.28      5.45 o 
  -1 -11   9       29.65       27.59      2.08 o 
   0 -11   9        0.05        0.98      2.10 o 
   1 -11   9        8.79        8.21      1.70 o 
   2 -11   9        0.01        0.48      1.41 o 
   3 -11   9       11.60        9.22      2.04 o 
   4 -11   9        2.71        1.39      1.40 o 
   5 -11   9        1.25       -2.55      7.66 o 
   6 -11   9        0.12       -1.70      8.22 o 
  -6 -10   9        0.14        0.92      3.39 o 
  -5 -10   9        4.48        1.63      3.10 o 
  -4 -10   9       76.26       63.50      7.21 o 
  -3 -10   9        3.81        2.08      2.70 o 
  -2 -10   9       24.13       30.57      4.25 o 
  -1 -10   9       83.86       72.79      6.17 o 
   0 -10   9       15.56       19.56      1.74 o 
   1 -10   9       13.10       12.92      3.41 o 
   2 -10   9       19.59       15.48      3.61 o 
   3 -10   9       18.00       10.86      2.14 o 
   4 -10   9       10.97        6.98      1.80 o 
   5 -10   9        3.28        6.24      7.94 o 
   6 -10   9        1.01        0.28      7.37 o 
  -7  -9   9        0.07        0.55      3.30 o 
  -6  -9   9        1.03        0.59      2.99 o 
  -5  -9   9       16.58       18.06      4.45 o 
  -4  -9   9       13.82        9.30      5.20 o 
  -3  -9   9        6.69        3.69      2.70 o 
  -2  -9   9       27.64       29.05      2.99 o 
  -1  -9   9        7.44       10.61      2.10 o 
   0  -9   9       15.08       12.07      2.93 o 
   1  -9   9       56.16       57.39      3.09 o 
   2  -9   9       10.13        6.36      2.45 o 
   3  -9   9        8.13        5.35      2.11 o 
   4  -9   9        1.05       -1.70      2.41 o 
   5  -9   9        1.86        4.00      2.66 o 
   6  -9   9        0.96        0.85      7.09 o 
  -8  -8   9       14.29       21.24      4.60 o 
  -7  -8   9        8.47        5.99      3.59 o 
  -6  -8   9        0.40        1.42      3.52 o 
  -5  -8   9       35.39       35.62      6.38 o 
  -4  -8   9        2.73        0.93      3.02 o 
  -3  -8   9        0.21       -2.05      2.88 o 
  -2  -8   9      153.10      150.28      3.69 o 
  -1  -8   9        0.38       -0.32      2.00 o 
   0  -8   9       13.75       18.14      3.40 o 
   1  -8   9      100.31       92.66      3.56 o 
   2  -8   9       47.20       34.36      8.14 o 
   3  -8   9       12.07       12.22      2.23 o 
   4  -8   9        1.29        2.80      1.55 o 
   5  -8   9        0.00        0.62      1.49 o 
   6  -8   9        4.35        3.43      2.05 o 
   7  -8   9        0.11       -5.39      5.39 o 
  -8  -7   9        0.17       -1.62      4.00 o 
  -7  -7   9        8.65        6.21      4.23 o 
  -6  -7   9        6.85        7.65      5.49 o 
  -5  -7   9        7.02        2.86      3.27 o 
  -4  -7   9        0.83        1.43      2.38 o 
  -3  -7   9       35.88       30.06      4.25 o 
  -2  -7   9        1.33        0.30      1.56 o 
  -1  -7   9        2.02        3.04      2.22 o 
   0  -7   9       10.55        6.24      3.21 o 
   1  -7   9       44.98       43.05      3.35 o 
   2  -7   9       17.80       16.95      1.68 o 
   3  -7   9        1.24        1.63      1.50 o 
   4  -7   9        2.93        3.00      1.38 o 
   5  -7   9        0.23        0.81      2.01 o 
   6  -7   9       13.83       16.82      3.12 o 
   7  -7   9        5.34        2.84      5.39 o 
  -9  -6   9       23.85       24.15      4.48 o 
  -8  -6   9        4.51        4.08      4.25 o 
  -7  -6   9        3.81        0.74      3.40 o 
  -6  -6   9       26.19       23.39      3.39 o 
  -5  -6   9       14.64       13.93      2.99 o 
  -4  -6   9       16.17       18.43      3.97 o 
  -3  -6   9       14.97       15.88      5.95 o 
  -2  -6   9       46.75       42.37      1.98 o 
  -1  -6   9       34.62       32.39      2.56 o 
   0  -6   9       10.01       11.95      1.50 o 
   1  -6   9       30.19       27.14      3.83 o 
   2  -6   9        0.59        1.84      1.60 o 
   3  -6   9       12.20       13.59      2.55 o 
   4  -6   9        4.18        3.83      2.81 o 
   5  -6   9        1.66        2.55      1.60 o 
   6  -6   9        3.41        1.96      2.79 o 
   7  -6   9       15.20       10.77      6.52 o 
  -9  -5   9        9.73        4.89      4.29 o 
  -8  -5   9        7.63        8.40      6.66 o 
  -7  -5   9        1.41        5.71      2.99 o 
  -6  -5   9        2.40        6.21      2.79 o 
  -5  -5   9       52.79       49.90      7.94 o 
  -4  -5   9       45.30       44.23      7.37 o 
  -3  -5   9      107.18       98.10      4.68 o 
  -2  -5   9        6.04        6.83      1.54 o 
  -1  -5   9      123.43      127.48      3.41 o 
   0  -5   9        4.55        4.82      1.80 o 
   1  -5   9        6.28        6.05      2.15 o 
   2  -5   9       12.08       14.90      3.83 o 
   3  -5   9       39.65       46.45      3.04 o 
   4  -5   9       89.21       93.83      3.65 o 
   5  -5   9        9.01        5.21      3.10 o 
   6  -5   9        1.74        2.64      2.26 o 
   7  -5   9        0.74       -0.66      3.13 o 
 -10  -4   9        0.66       -0.95      3.55 o 
  -9  -4   9        0.16        0.58      3.50 o 
  -8  -4   9        0.39        1.76      3.24 o 
  -7  -4   9        1.06        4.10      3.24 o 
  -6  -4   9        1.00        2.84      3.40 o 
  -5  -4   9       46.90       38.56      4.54 o 
  -4  -4   9        0.38        2.27      2.84 o 
  -3  -4   9       14.91       24.50      5.39 o 
  -2  -4   9        6.63        6.42      2.44 o 
  -1  -4   9        9.11        8.62      2.40 o 
   0  -4   9       38.89       41.31      3.04 o 
   1  -4   9        0.06        1.28      1.60 o 
   2  -4   9        1.02        0.08      1.49 o 
   3  -4   9       66.94       66.01      2.90 o 
   4  -4   9       15.89       12.62      2.62 o 
   5  -4   9        5.32        3.16      1.90 o 
   6  -4   9        0.00        0.22      2.15 o 
   7  -4   9        2.59        5.84      3.97 o 
 -10  -3   9        2.84        1.94      3.82 o 
  -9  -3   9        7.78       10.25      4.03 o 
  -8  -3   9        0.18        1.49      3.13 o 
  -7  -3   9        1.96       -1.42      3.40 o 
  -6  -3   9       59.02       48.77      8.22 o 
  -5  -3   9       49.46       55.86      4.82 o 
  -4  -3   9        7.73        8.90      1.70 o 
  -3  -3   9      499.98      483.55     10.35 o 
  -2  -3   9       66.59       60.65      4.71 o 
  -1  -3   9       39.19       49.98      3.26 o 
   0  -3   9        0.62       -0.02      1.49 o 
   1  -3   9       33.91       32.41      2.30 o 
   2  -3   9        6.68       11.19      2.10 o 
   3  -3   9       11.98       12.47      3.54 o 
   4  -3   9       15.60       12.15      3.71 o 
   5  -3   9        0.04        1.89      2.28 o 
   6  -3   9        1.49        1.73      2.62 o 
   7  -3   9        0.14       -3.82      4.20 o 
 -10  -2   9        1.10        4.82      3.72 o 
  -9  -2   9       12.82       10.12      3.75 o 
  -8  -2   9       87.12       79.11      5.10 o 
  -6  -2   9      333.04      351.32      9.64 o 
  -5  -2   9      461.40      443.06      6.10 o 
  -4  -2   9       45.30       45.42      1.66 o 
  -3  -2   9     1080.95     1046.68     20.70 o 
  -2  -2   9       38.53       39.61      2.95 o 
  -1  -2   9      104.85       99.66      3.69 o 
   0  -2   9       85.73       86.70      7.51 o 
   1  -2   9       23.68       23.62      4.11 o 
   2  -2   9       18.64       16.29      3.79 o 
   3  -2   9        0.28        2.29      2.26 o 
   4  -2   9        1.41        0.61      1.90 o 
   5  -2   9        1.95        1.97      2.10 o 
   6  -2   9        6.85        3.63      4.20 o 
   7  -2   9        0.54       -2.98      6.38 o 
 -11  -1   9        0.08        6.19      6.81 o 
 -10  -1   9        2.39        4.77      4.96 o 
  -9  -1   9      130.41      138.94      7.66 o 
  -8  -1   9      710.18      663.22     15.60 o 
  -7  -1   9      196.57      161.62      6.81 o 
  -6  -1   9     1025.62     1041.76     20.70 o 
  -5  -1   9      773.84      793.51      8.65 o 
  -4  -1   9        8.86        7.74      1.50 o 
  -3  -1   9       63.11       61.82      3.40 o 
  -2  -1   9       21.34       19.99      2.70 o 
  -1  -1   9      154.15      156.98      5.10 o 
   0  -1   9       10.82        8.28      2.57 o 
   1  -1   9        4.61        5.30      2.40 o 
   2  -1   9        0.25       -2.84      5.10 o 
   3  -1   9        8.02        6.87      2.30 o 
   4  -1   9        0.50        2.30      3.40 o 
   5  -1   9       30.53       32.96      7.51 o 
   6  -1   9       23.31       17.10      3.30 o 
 -11   0   9        3.80       -0.26      2.50 o 
 -10   0   9       48.18       48.50      7.23 o 
  -9   0   9      103.04      107.66      5.81 o 
  -8   0   9      407.91      403.21     14.74 o 
  -7   0   9      172.25      154.53      6.24 o 
  -6   0   9      286.96      267.35      4.01 o 
  -5   0   9       25.94       27.16      2.10 o 
  -4   0   9       40.37       42.74      1.85 o 
  -3   0   9       19.67       20.93      2.70 o 
  -2   0   9        4.10        2.84      1.80 o 
  -1   0   9      106.14      105.75      5.31 o 
   0   0   9        0.25        0.59      2.15 o 
   1   0   9        3.64        5.21      3.12 o 
   2   0   9       40.76       53.65      5.20 o 
   3   0   9        2.93        8.31      2.50 o 
   4   0   9       87.59       93.88      7.01 o 
   5   0   9       13.37       11.98      3.86 o 
   6   0   9       31.92       35.90      4.81 o 
 -11   1   9       35.91       51.41     17.30 o 
 -10   1   9        3.07        0.41      3.26 o 
  -9   1   9      205.03      196.22      7.37 o 
  -8   1   9       63.55       64.08      7.66 o 
  -7   1   9        0.92        0.28      1.24 o 
  -6   1   9      119.84      126.58      3.31 o 
  -5   1   9      163.66      159.76      3.57 o 
  -4   1   9      184.01      190.89      3.04 o 
  -3   1   9        1.25        1.28      2.90 o 
  -2   1   9      114.45      112.58      3.41 o 
  -1   1   9        7.72        8.39      3.59 o 
   0   1   9       20.40       18.57      3.54 o 
   1   1   9       65.52       69.24      5.57 o 
   2   1   9        0.64       -0.59      2.10 o 
   3   1   9        5.55        4.40      4.61 o 
   4   1   9      176.51      190.55     10.63 o 
   5   1   9        1.52       -0.14      2.61 o 
   6   1   9       30.69       24.38      9.78 o 
 -11   2   9       39.94       28.66      6.35 o 
 -10   2   9        0.06        2.89      3.99 o 
  -9   2   9       17.29       15.88      3.69 o 
  -8   2   9        3.13       -2.84      4.82 o 
  -7   2   9       25.70       22.79      2.12 o 
  -6   2   9       36.63       35.53      3.92 o 
  -5   2   9       25.40       23.02      2.50 o 
  -4   2   9       77.47       78.83      2.61 o 
  -3   2   9      271.82      253.12     12.33 o 
  -2   2   9       19.54       20.84      2.84 o 
  -1   2   9       86.33       88.23      5.60 o 
   0   2   9        1.60        2.12      2.62 o 
   1   2   9       35.84       38.64      8.65 o 
   2   2   9      128.42      130.02     11.20 o 
   3   2   9       11.88       16.18      3.30 o 
   4   2   9        0.42        2.37      5.00 o 
   5   2   9       82.80       85.82      6.18 o 
   6   2   9        0.68        1.98      7.66 o 
 -11   3   9        2.11        4.52      2.15 o 
 -10   3   9       39.97       45.54      2.99 o 
  -9   3   9       19.23       19.56      3.40 o 
  -8   3   9        0.05       -0.07      1.57 o 
  -7   3   9      780.09      770.79     10.26 o 
  -6   3   9     1064.56     1049.24     23.84 o 
  -5   3   9        7.53        6.64      2.84 o 
  -4   3   9        9.58        8.85      1.79 o 
  -3   3   9        1.28       -0.60      2.19 o 
  -2   3   9      271.49      268.56      6.23 o 
  -1   3   9       42.62       43.54      5.95 o 
   0   3   9        5.23        8.09      3.69 o 
   1   3   9      239.39      248.44      7.47 o 
   2   3   9      433.17      435.61     18.57 o 
   3   3   9      101.78      113.70     21.69 o 
   4   3   9        2.32        2.89      3.10 o 
   5   3   9        3.21        3.60      3.30 o 
 -11   4   9        0.15        1.40      1.83 o 
 -10   4   9        0.13        1.13      2.55 o 
  -9   4   9       20.40       15.80      4.54 o 
  -8   4   9        8.91        9.81      1.74 o 
  -7   4   9      252.13      241.25      5.87 o 
  -6   4   9      322.96      311.11      5.77 o 
  -5   4   9      319.78      327.61      4.64 o 
  -4   4   9        6.32        4.25      1.64 o 
  -3   4   9        0.07       -1.77      2.40 o 
  -2   4   9      235.88      236.90     14.32 o 
  -1   4   9      545.43      565.91      9.78 o 
   0   4   9      321.49      330.03      8.91 o 
   1   4   9        3.38        4.25      3.01 o 
   2   4   9      172.79      176.11      7.11 o 
   3   4   9       59.92       47.11     12.76 o 
   4   4   9        2.14        2.42      3.78 o 
   5   4   9        9.98       10.67      4.70 o 
 -11   5   9        1.17        1.25      2.26 o 
 -10   5   9        7.00        9.07      2.84 o 
  -9   5   9        0.03        1.08      2.36 o 
  -8   5   9       70.98       67.16      6.27 o 
  -7   5   9       20.86       22.75      2.29 o 
  -6   5   9       27.92       32.34      3.74 o 
  -5   5   9       58.58       58.13      2.94 o 
  -4   5   9       54.86       59.21      2.84 o 
  -3   5   9       62.16       57.81      3.94 o 
  -2   5   9        0.43       -0.45      3.79 o 
  -1   5   9      594.28      602.98     17.01 o 
   0   5   9       90.95       91.46      8.08 o 
   1   5   9       30.29       28.61      4.51 o 
   2   5   9        0.10       -0.27      2.70 o 
   3   5   9        1.67        1.61      2.99 o 
   4   5   9        0.02       -2.45      4.12 o 
 -11   6   9        4.73        4.40      3.41 o 
 -10   6   9        8.49        8.50      2.99 o 
  -9   6   9        0.02       -2.28      2.28 o 
  -8   6   9        4.08        7.21      2.21 o 
  -7   6   9        0.91        0.19      1.86 o 
  -6   6   9       38.36       41.52      2.56 o 
  -5   6   9        4.06        2.30      1.84 o 
  -4   6   9        0.03        0.38      2.61 o 
  -3   6   9       42.68       38.95      7.37 o 
  -2   6   9       18.84       24.69      4.68 o 
  -1   6   9        9.42        9.57      3.50 o 
   0   6   9        3.87        3.32      4.80 o 
   1   6   9        8.77       10.09      3.97 o 
   2   6   9       22.09       20.57      4.54 o 
   3   6   9        0.21       -0.48      5.29 o 
   4   6   9        0.07       -0.18      5.51 o 
 -11   7   9       12.16        7.05      2.62 o 
 -10   7   9        5.90        4.44      2.60 o 
  -9   7   9        1.16        1.92      1.81 o 
  -8   7   9        9.26        6.81      2.04 o 
  -7   7   9       44.91       49.78      2.65 o 
  -6   7   9       59.44       57.51      3.55 o 
  -5   7   9        7.83        4.08      3.11 o 
  -4   7   9        2.55        4.15      2.20 o 
  -3   7   9        1.50       -0.93      2.13 o 
  -2   7   9       14.04        9.55      3.46 o 
  -1   7   9        0.11        0.81      2.76 o 
   0   7   9        8.45        4.80      3.72 o 
   1   7   9        0.40        3.25      3.75 o 
   2   7   9        2.12       -0.27      5.20 o 
   3   7   9        1.26        0.42      4.12 o 
 -10   8   9       27.58       30.37      3.88 o 
  -9   8   9       43.57       49.81      3.12 o 
  -8   8   9        0.24        0.63      2.21 o 
  -7   8   9       39.57       45.93      3.91 o 
  -6   8   9       57.84       58.68      3.11 o 
  -5   8   9       69.54       57.91      4.03 o 
  -4   8   9       93.09       83.63      5.35 o 
  -3   8   9       47.65       60.06      4.15 o 
  -2   8   9       43.10       39.19      6.00 o 
  -1   8   9       30.41       30.91      6.21 o 
   0   8   9        1.93       -1.61      2.90 o 
   1   8   9        3.73        5.89      3.50 o 
   2   8   9        4.66        6.05      4.59 o 
 -10   9   9        8.49        5.87      3.30 o 
  -9   9   9        9.70        8.47      2.20 o 
  -8   9   9        0.97       -0.05      1.79 o 
  -7   9   9        3.88        3.47      2.40 o 
  -6   9   9        4.28        4.99      2.18 o 
  -5   9   9       33.01       25.99      2.92 o 
  -4   9   9        1.42        2.85      2.26 o 
  -3   9   9        0.02        1.12      2.72 o 
  -2   9   9        0.94       -0.63      2.39 o 
  -1   9   9        4.77        6.89      3.86 o 
   0   9   9        0.67        0.86      2.90 o 
   1   9   9        1.07       -0.03      3.82 o 
   2   9   9        0.00       -1.98      8.79 o 
 -10  10   9        4.46       -0.85      7.09 o 
  -9  10   9        0.33       -0.39      2.34 o 
  -8  10   9        2.63        4.57      2.20 o 
  -7  10   9        1.74       -1.11      1.83 o 
  -6  10   9        0.02       -0.13      2.41 o 
  -5  10   9        3.66        5.24      2.19 o 
  -4  10   9       18.54       15.86      2.52 o 
  -3  10   9        5.84        5.81      2.75 o 
  -2  10   9        0.71        0.94      2.28 o 
  -1  10   9        0.11        1.60      3.82 o 
   0  10   9        0.00        0.26      2.99 o 
   1  10   9        0.84       -0.24      5.60 o 
  -9  11   9        1.91        3.23      2.04 o 
  -8  11   9        0.10        1.47      2.30 o 
  -7  11   9        1.30       -0.50      2.18 o 
  -6  11   9        0.34        0.04      1.83 o 
  -5  11   9        3.58        3.25      3.11 o 
  -4  11   9        0.43        2.85      3.35 o 
  -3  11   9        0.00        5.22      4.38 o 
  -2  11   9       15.55       22.13      4.74 o 
  -1  11   9        1.51        3.47      2.94 o 
  -8  12   9        0.29        1.51      2.82 o 
  -7  12   9        0.09        2.38      3.46 o 
  -6  12   9        0.80       -0.35      2.10 o 
  -5  12   9        0.74        0.69      5.64 o 
  -4  12   9       23.41       29.72      4.21 o 
  -3  12   9        0.16        0.23      5.87 o 
  -2  12   9        3.85       12.77      7.22 o 
  -6  13   9        9.11       13.08      3.26 o 
  -5  13   9       16.76       22.42      4.42 o 
  -4  13   9       10.82       21.55      8.79 o 
   0 -14  10       10.42       15.74      3.54 o 
   1 -14  10        1.70        1.81      3.37 o 
  -3 -13  10        0.22       -0.63      3.82 o 
  -2 -13  10        5.70        7.53      3.94 o 
  -1 -13  10        0.35        1.40      2.50 o 
   0 -13  10       66.96       59.58      3.73 o 
   1 -13  10        0.54        0.56      2.06 o 
   2 -13  10        0.00        1.11      1.78 o 
   3 -13  10        4.93        2.83      2.69 o 
  -4 -12  10        0.81       -1.20      3.97 o 
  -3 -12  10        0.50        1.33      4.11 o 
  -2 -12  10       30.78       22.70      4.23 o 
  -1 -12  10        4.11        8.04      2.84 o 
   0 -12  10        2.12        2.44      2.74 o 
   1 -12  10       31.50       29.69      6.90 o 
   2 -12  10        5.40        5.79      2.38 o 
   3 -12  10        1.04       -0.99      1.90 o 
   4 -12  10        0.70        6.81      4.82 o 
  -5 -11  10        6.82        9.82      3.88 o 
  -4 -11  10        0.01        0.24      3.46 o 
  -3 -11  10        1.84        3.13      2.90 o 
  -2 -11  10        2.46        3.24      4.60 o 
  -1 -11  10        0.70        0.82      1.90 o 
   0 -11  10       11.29        9.39      2.16 o 
   1 -11  10        2.23        2.95      1.52 o 
   2 -11  10       12.44        8.43      2.18 o 
   3 -11  10        7.20        2.38      2.70 o 
   4 -11  10        6.23        3.13      2.16 o 
   5 -11  10        0.28        0.85      7.37 o 
  -6 -10  10       15.99        9.02      6.10 o 
  -5 -10  10        1.61        7.00      4.26 o 
  -4 -10  10       26.04       22.21      4.77 o 
  -3 -10  10        2.96        3.24      2.79 o 
  -2 -10  10        0.57        4.01      3.02 o 
  -1 -10  10        0.73        2.10      1.66 o 
   0 -10  10        2.52        0.67      3.26 o 
   1 -10  10        1.03        1.26      2.15 o 
   2 -10  10        0.57        1.51      3.13 o 
   3 -10  10       32.72       34.91      2.62 o 
   4 -10  10        6.02        5.29      3.46 o 
   5 -10  10        1.21        3.69      7.66 o 
  -7  -9  10        0.09       -0.16      4.03 o 
  -6  -9  10        5.21        3.84      4.26 o 
  -5  -9  10        6.00        7.35      3.30 o 
  -4  -9  10        7.12        3.46      3.77 o 
  -3  -9  10        3.94        2.67      3.30 o 
  -2  -9  10        0.08       -0.60      1.46 o 
  -1  -9  10        8.91        9.27      2.18 o 
   0  -9  10        9.47       12.80      3.13 o 
   1  -9  10       13.04       18.15      3.61 o 
   2  -9  10       21.59       18.89      3.88 o 
   3  -9  10        0.07        0.03      2.18 o 
   4  -9  10        1.81        0.88      1.37 o 
   5  -9  10        0.65        0.85      3.30 o 
   6  -9  10        1.58        7.37      8.79 o 
  -8  -8  10       62.05       91.13     10.17 o 
  -7  -8  10       36.62       36.62      5.53 o 
  -6  -8  10        1.00       -1.77      3.19 o 
  -5  -8  10        2.86        2.15      3.77 o 
  -4  -8  10        5.46        3.08      2.70 o 
  -3  -8  10        0.55        0.57      5.10 o 
  -2  -8  10       12.29       16.06      1.42 o 
  -1  -8  10        1.00        0.71      1.80 o 
   0  -8  10       25.83       25.49      2.33 o 
   1  -8  10       23.68       22.93      2.21 o 
   2  -8  10        2.14       -0.22      1.36 o 
   3  -8  10       16.64       19.04      2.66 o 
   4  -8  10       10.31       10.57      3.03 o 
   5  -8  10        1.22        2.38      2.54 o 
   6  -8  10        2.44        1.98      8.51 o 
  -8  -7  10        5.48        6.54      3.79 o 
  -7  -7  10        9.59       11.74      3.79 o 
  -6  -7  10       10.16       16.13      4.51 o 
  -5  -7  10        0.29       -0.99      2.70 o 
  -4  -7  10       20.03       14.74      7.09 o 
  -3  -7  10        0.38       -1.98      3.12 o 
  -2  -7  10        4.31        3.26      1.70 o 
  -1  -7  10       36.67       38.14      3.21 o 
   0  -7  10        2.33        1.92      1.34 o 
   1  -7  10        0.48        1.44      1.95 o 
   2  -7  10        9.95       11.12      1.99 o 
   3  -7  10       10.65        9.22      2.40 o 
   4  -7  10        0.94       -1.06      1.97 o 
   5  -7  10        1.92        2.02      2.40 o 
   6  -7  10        4.08        2.29      4.54 o 
  -9  -6  10       23.53       31.44      4.68 o 
  -8  -6  10        0.03        1.54      3.19 o 
  -7  -6  10        2.61        5.33      4.03 o 
  -6  -6  10        2.56        6.36      3.10 o 
  -5  -6  10        0.00        3.97      3.69 o 
  -4  -6  10       54.49       47.92      4.82 o 
  -3  -6  10        5.99        4.75      0.85 o 
  -2  -6  10       12.55        9.01      1.98 o 
  -1  -6  10       59.33       62.20      2.56 o 
   0  -6  10       43.14       47.86      5.53 o 
   1  -6  10        6.02        9.55      2.48 o 
   2  -6  10       18.00       23.58      3.54 o 
   3  -6  10        3.06        3.46      2.22 o 
   4  -6  10       16.87       12.19      3.12 o 
   5  -6  10       20.01       21.42      7.09 o 
   6  -6  10        9.06        6.06      2.62 o 
  -9  -5  10       11.87       11.86      6.58 o 
  -8  -5  10       14.26       14.68      6.38 o 
  -7  -5  10        3.73        5.23      3.72 o 
  -6  -5  10        3.15        4.54      3.97 o 
  -5  -5  10        0.11        4.54      6.24 o 
  -4  -5  10       23.40       24.10      7.09 o 
  -3  -5  10       25.84       21.97      1.42 o 
  -2  -5  10      197.23      207.24      7.72 o 
  -1  -5  10      537.98      528.95      9.73 o 
   0  -5  10      144.76      150.71      6.31 o 
   1  -5  10        1.79        2.07      3.10 o 
   2  -5  10       69.23       76.60      4.91 o 
   3  -5  10        2.95        3.26      2.55 o 
   4  -5  10        1.24        0.93      2.22 o 
   5  -5  10        1.06        1.53      3.19 o 
   6  -5  10        2.65       -0.35      3.19 o 
 -10  -4  10        2.44        6.86      3.79 o 
  -9  -4  10        2.75        1.97      3.19 o 
  -8  -4  10        0.26       -3.10      3.10 o 
  -7  -4  10       87.46       92.44      6.24 o 
  -6  -4  10      194.62      179.49     11.91 o 
  -5  -4  10       73.09       73.16      5.67 o 
  -4  -4  10      695.94      691.58     15.60 o 
  -3  -4  10      341.60      332.65     14.74 o 
  -2  -4  10       44.00       47.23      5.31 o 
  -1  -4  10      752.33      719.08     20.84 o 
   0  -4  10       77.35       83.44      3.90 o 
   1  -4  10       13.29       10.92      2.51 o 
   2  -4  10        8.80        8.88      2.69 o 
   3  -4  10        2.75        2.44      2.36 o 
   4  -4  10       32.10       35.31      2.84 o 
   5  -4  10        0.41       -1.53      2.40 o 
   6  -4  10        1.16        1.98      2.54 o 
 -10  -3  10        0.39        4.54      4.03 o 
  -9  -3  10        6.02        6.89      3.19 o 
  -8  -3  10        3.34        1.52      3.56 o 
  -7  -3  10      136.88      136.39      7.09 o 
  -6  -3  10      576.80      512.38     13.04 o 
  -5  -3  10      379.42      364.08     10.21 o 
  -4  -3  10     1159.07     1143.11     11.66 o 
  -3  -3  10     1256.48     1275.89     19.56 o 
  -2  -3  10        0.27        2.17      2.48 o 
  -1  -3  10       71.97       71.13      4.96 o 
   0  -3  10        3.55        1.20      2.22 o 
   1  -3  10        4.16        3.48      2.26 o 
   2  -3  10        3.43        2.40      2.55 o 
   3  -3  10       18.79       24.00      3.25 o 
   4  -3  10        1.81        1.48      2.48 o 
   5  -3  10        8.54        8.51      4.31 o 
   6  -3  10        0.26       -0.81      5.67 o 
 -10  -2  10        1.83        0.62      3.56 o 
  -9  -2  10        0.00        0.13      4.28 o 
  -8  -2  10      106.91       88.47      6.24 o 
  -7  -2  10       40.91       44.52      8.51 o 
  -6  -2  10      307.64      309.35      9.36 o 
  -5  -2  10       73.19       53.89     11.16 o 
  -4  -2  10      196.48      199.72      2.98 o 
  -3  -2  10        0.26        0.00      2.40 o 
  -2  -2  10        8.72        9.68      2.73 o 
  -1  -2  10        1.39        1.67      1.90 o 
   0  -2  10       33.40       30.60      6.81 o 
   1  -2  10       27.17       33.98      3.12 o 
   2  -2  10       15.65       17.72      2.58 o 
   3  -2  10        0.20       -1.81      3.59 o 
   4  -2  10        7.88        9.26      2.50 o 
   5  -2  10       16.79       30.34      4.54 o 
   6  -2  10        8.54        8.47      5.00 o 
 -11  -1  10        0.05       -1.40      3.11 o 
 -10  -1  10       17.02       16.90      3.50 o 
  -9  -1  10       11.99        8.17      3.77 o 
  -8  -1  10        2.99        0.57      5.67 o 
  -7  -1  10      442.45      426.18     11.34 o 
  -6  -1  10      129.48      121.27      6.81 o 
  -5  -1  10        0.54        2.30      1.01 o 
  -4  -1  10      114.51      116.33      4.96 o 
  -3  -1  10        0.20        1.88      1.90 o 
  -2  -1  10       42.57       48.56      5.39 o 
  -1  -1  10       59.18       56.63      2.90 o 
   0  -1  10       29.72       25.69      3.02 o 
   1  -1  10        2.07        0.63      1.90 o 
   2  -1  10       76.41       80.73      4.26 o 
   3  -1  10        2.97        3.69      2.88 o 
   4  -1  10        0.01        0.01      2.69 o 
   5  -1  10        1.30        1.47      2.99 o 
   6  -1  10       57.35       60.40     11.20 o 
 -11   0  10        0.07       -0.97      2.52 o 
 -10   0  10        0.39        2.99      3.27 o 
  -9   0  10        2.74        2.55      3.40 o 
  -8   0  10        3.88        3.97      5.95 o 
  -7   0  10        0.73        0.71      1.70 o 
  -6   0  10      102.30       97.98      2.71 o 
  -5   0  10        0.32       -0.09      1.50 o 
  -4   0  10       19.68       14.05      6.05 o 
  -3   0  10        0.10       -2.12      2.62 o 
  -2   0  10        0.11        1.51      2.28 o 
  -1   0  10       17.65       16.88      2.50 o 
   0   0  10       21.78       17.15      3.02 o 
   1   0  10        3.88        3.66      2.30 o 
   2   0  10        5.73        7.86      3.02 o 
   3   0  10       54.64       47.61      4.55 o 
   4   0  10       28.52       29.86      6.00 o 
   5   0  10        8.62        3.12      3.01 o 
 -11   1  10       10.17        7.99      5.09 o 
 -10   1  10       22.36       19.46      3.99 o 
  -9   1  10       27.81       35.73      4.54 o 
  -8   1  10       64.25       76.84      8.22 o 
  -7   1  10       93.98       96.87      2.84 o 
  -6   1  10       95.95       88.83      4.03 o 
  -5   1  10      935.42      911.65     15.51 o 
  -4   1  10     1206.30     1190.94     18.11 o 
  -3   1  10        0.20       -0.26      2.55 o 
  -2   1  10       35.26       43.72      6.95 o 
  -1   1  10       41.76       49.66      4.96 o 
   0   1  10       45.28       48.39      3.75 o 
   1   1  10        0.32        1.32      2.30 o 
   2   1  10        3.77        4.51      3.35 o 
   3   1  10       86.97       95.99      5.81 o 
   4   1  10      121.84      114.91      7.51 o 
   5   1  10       10.97       14.93      4.59 o 
 -11   2  10        0.00        0.03      2.88 o 
 -10   2  10        6.55        3.97      5.67 o 
  -9   2  10        9.26        8.51      3.40 o 
  -8   2  10       13.51       14.49      2.84 o 
  -7   2  10       97.62       87.46      3.38 o 
  -6   2  10      218.57      230.40      8.32 o 
  -5   2  10      232.37      214.75      3.87 o 
  -4   2  10      284.85      258.91      5.61 o 
  -3   2  10       90.84      100.98      6.95 o 
  -2   2  10        6.79        7.05      2.76 o 
  -1   2  10        0.23       -1.98      2.18 o 
   0   2  10      126.05      123.46      4.68 o 
   1   2  10      123.53      126.86      7.81 o 
   2   2  10      149.52      148.42      8.65 o 
   3   2  10        1.42        1.77      3.61 o 
   4   2  10       35.78       28.57      5.39 o 
   5   2  10       31.96       25.45      5.18 o 
 -11   3  10        2.42       10.43      3.54 o 
 -10   3  10        8.81        5.10      5.67 o 
  -9   3  10       19.40       28.07      3.97 o 
  -8   3  10       10.49        9.50      1.79 o 
  -7   3  10       11.05        7.94      2.41 o 
  -6   3  10      197.28      216.20      3.80 o 
  -5   3  10       80.66       84.21      3.59 o 
  -4   3  10        0.37        1.27      1.52 o 
  -3   3  10       14.81       14.50      4.40 o 
  -2   3  10        4.51        0.23      3.39 o 
  -1   3  10        0.46       -0.91      2.88 o 
   0   3  10        1.14        2.52      3.35 o 
   1   3  10      104.22      108.31      5.69 o 
   2   3  10       13.19        8.75      5.60 o 
   3   3  10        3.80        2.28      3.10 o 
   4   3  10        0.02        0.14      2.81 o 
 -11   4  10        0.09        5.69      3.69 o 
 -10   4  10        0.64       -0.57      4.82 o 
  -9   4  10       47.96       46.97      4.68 o 
  -8   4  10       17.66       20.03      2.78 o 
  -7   4  10        0.08       -0.34      1.59 o 
  -6   4  10       14.69       16.44      2.25 o 
  -5   4  10       18.98       23.29      2.77 o 
  -4   4  10       44.63       47.58      3.20 o 
  -3   4  10        0.20        1.17      2.84 o 
  -2   4  10        6.74        7.77      4.48 o 
  -1   4  10       68.48       66.51      5.39 o 
   0   4  10       88.88       82.82      4.40 o 
   1   4  10        8.83        8.22      3.86 o 
   2   4  10        6.81        5.36      3.94 o 
   3   4  10        2.72        4.70      4.16 o 
   4   4  10        0.56       -0.11      5.00 o 
 -11   5  10        0.03        2.84      5.39 o 
 -10   5  10       13.62       16.73      3.69 o 
  -9   5  10       41.90       49.91      6.38 o 
  -8   5  10        0.01       -1.49      1.85 o 
  -7   5  10        6.29        7.85      2.39 o 
  -6   5  10      128.94      127.59      5.12 o 
  -5   5  10      231.85      222.10      9.18 o 
  -4   5  10       21.95       19.42      3.00 o 
  -3   5  10        0.02        0.19      2.51 o 
  -2   5  10       62.78       75.78      4.70 o 
  -1   5  10        7.30        7.76      2.90 o 
   0   5  10        1.03       -1.60      3.56 o 
   1   5  10        1.35        1.05      2.90 o 
   2   5  10        8.60        8.25      4.34 o 
   3   5  10        0.13        0.19      3.86 o 
 -11   6  10        2.56        3.40      5.39 o 
 -10   6  10        0.91        1.89      2.54 o 
  -9   6  10       10.15        7.70      2.11 o 
  -8   6  10       21.25       18.75      2.12 o 
  -7   6  10       81.27       75.37      3.17 o 
  -6   6  10        6.65        9.43      2.14 o 
  -5   6  10       37.35       37.55      2.77 o 
  -4   6  10       11.39        8.95      2.76 o 
  -3   6  10      245.73      217.34      8.79 o 
  -2   6  10       26.70       18.58      5.40 o 
  -1   6  10       13.85       15.12      3.97 o 
   0   6  10       10.52        7.93      4.00 o 
   1   6  10        5.35        6.12      4.19 o 
   2   6  10        2.57       -0.22      5.09 o 
   3   6  10        0.55        1.25      4.26 o 
 -11   7  10       31.76       27.22      3.97 o 
 -10   7  10       11.77        7.60      3.20 o 
  -9   7  10       34.05       43.77      3.25 o 
  -8   7  10       33.08       27.31      3.88 o 
  -7   7  10        1.79        0.55      1.90 o 
  -6   7  10       36.28       35.61      2.80 o 
  -5   7  10       18.65       14.83      2.69 o 
  -4   7  10       17.72       23.22      3.37 o 
  -3   7  10       18.65       12.82      4.86 o 
  -2   7  10        2.29        4.23      3.27 o 
  -1   7  10        4.56        4.10      5.09 o 
   0   7  10        0.17        1.72      3.72 o 
   1   7  10        1.27        2.95      5.71 o 
   2   7  10        0.66        2.68      3.50 o 
 -10   8  10        5.24        5.73      2.85 o 
  -9   8  10        0.92       -0.33      1.88 o 
  -8   8  10        5.89        5.24      2.18 o 
  -7   8  10       19.85       22.40      2.62 o 
  -6   8  10       31.66       29.60      3.41 o 
  -5   8  10       35.57       40.21      2.74 o 
  -4   8  10        4.99        3.65      2.12 o 
  -3   8  10        0.27        0.08      2.32 o 
  -2   8  10        1.62        1.98      3.24 o 
  -1   8  10        0.52        5.54      3.30 o 
   0   8  10        2.26       -0.43      3.01 o 
   1   8  10        0.00       -1.08      4.25 o 
 -10   9  10        0.37        0.33      1.88 o 
  -9   9  10        7.73        5.25      2.96 o 
  -8   9  10        0.04        0.73      2.39 o 
  -7   9  10        9.14       10.69      3.08 o 
  -6   9  10        1.16        1.20      2.38 o 
  -5   9  10        8.99        8.44      3.05 o 
  -4   9  10        9.91       14.49      2.97 o 
  -3   9  10        0.48        1.05      3.12 o 
  -2   9  10        0.23       -0.87      2.28 o 
  -1   9  10        0.15       -0.43      3.01 o 
   0   9  10        1.51        3.48      4.55 o 
   1   9  10        6.53        7.57      4.99 o 
  -9  10  10        2.11       -0.59      1.83 o 
  -8  10  10        2.27        2.47      2.21 o 
  -7  10  10        0.57        0.02      1.77 o 
  -6  10  10        3.98        6.43      3.20 o 
  -5  10  10        9.72       12.33      3.32 o 
  -4  10  10       12.30       20.52      3.12 o 
  -3  10  10        2.98       16.68      7.07 o 
  -2  10  10       37.46       62.23      4.64 o 
  -1  10  10        1.76        2.07      3.50 o 
   0  10  10       11.90       15.03     10.21 o 
  -9  11  10        2.65        4.20      3.91 o 
  -8  11  10        2.67        4.62      3.88 o 
  -7  11  10        0.25        1.53      1.96 o 
  -6  11  10        0.04        3.89      3.20 o 
  -5  11  10       21.61       24.22      2.98 o 
  -4  11  10        8.64       12.73      3.37 o 
  -3  11  10        8.03        9.92      3.48 o 
  -2  11  10        2.39        2.99      3.93 o 
  -7  12  10        5.60       10.68      3.70 o 
  -6  12  10        4.20        7.69      2.98 o 
  -5  12  10        1.04        1.03      2.39 o 
  -4  12  10       10.17       26.50      4.19 o 
  -2 -13  11        0.00       -0.26      2.58 o 
  -1 -13  11        0.35        1.78      3.27 o 
   0 -13  11        0.46        0.03      2.84 o 
   1 -13  11        2.85        3.53      3.15 o 
   2 -13  11        0.34        2.23      2.47 o 
  -4 -12  11       17.96       15.03      6.24 o 
  -3 -12  11       17.94       25.24     10.21 o 
  -2 -12  11       14.20        9.49      3.30 o 
  -1 -12  11        1.84        0.08      2.76 o 
   0 -12  11        1.87        3.78      2.44 o 
   1 -12  11        2.53        1.21      1.88 o 
   2 -12  11        3.84        3.93      2.47 o 
   3 -12  11        6.59        3.28      2.06 o 
  -5 -11  11        1.81        2.00      4.46 o 
  -4 -11  11       16.73       17.39      3.99 o 
  -3 -11  11        0.00        1.91      5.00 o 
  -2 -11  11       13.17       15.54      4.08 o 
  -1 -11  11        6.77        4.29      2.27 o 
   0 -11  11        1.18       -0.12      1.57 o 
   1 -11  11        0.78       -0.28      3.01 o 
   2 -11  11        5.37        2.74      2.54 o 
   3 -11  11        9.52        7.25      3.19 o 
   4 -11  11        3.07        0.28      7.09 o 
  -6 -10  11       49.71       70.85      9.48 o 
  -5 -10  11       13.23       19.06      4.20 o 
  -4 -10  11       10.47        7.94      4.29 o 
  -3 -10  11        4.63        1.80      3.30 o 
  -2 -10  11        8.88        7.37      3.48 o 
  -1 -10  11        2.56        4.99      2.30 o 
   0 -10  11        0.37        1.65      2.18 o 
   1 -10  11        0.71       -0.99      1.80 o 
   2 -10  11        1.02        0.80      3.27 o 
   3 -10  11        3.06        2.55      2.86 o 
   4 -10  11        5.33        3.72      2.41 o 
  -7  -9  11        4.42        9.76      5.40 o 
  -6  -9  11        0.14       -1.93      4.25 o 
  -5  -9  11       28.93       39.34      4.40 o 
  -4  -9  11        5.86        4.75      5.29 o 
  -3  -9  11        3.30        3.97      3.69 o 
  -2  -9  11        3.42        0.73      1.49 o 
  -1  -9  11        0.37        1.32      2.28 o 
   0  -9  11        0.24       -0.63      1.82 o 
   1  -9  11        0.00        1.19      2.22 o 
   2  -9  11        3.79        4.11      2.62 o 
   3  -9  11        5.22        3.44      2.11 o 
   4  -9  11        3.52        1.24      1.92 o 
   5  -9  11       15.07        3.40      8.51 o 
  -7  -8  11        9.26       10.21      7.09 o 
  -6  -8  11       22.18       21.57      4.20 o 
  -5  -8  11        2.27        2.25      5.10 o 
  -4  -8  11        4.53        1.42      3.69 o 
  -3  -8  11        4.87        3.69      5.95 o 
  -2  -8  11        4.33        4.37      2.41 o 
  -1  -8  11       11.40       11.12      2.50 o 
   0  -8  11       52.75       58.07      4.41 o 
   1  -8  11       40.35       36.03      2.58 o 
   2  -8  11        7.32        5.47      2.00 o 
   3  -8  11        8.68        5.77      1.92 o 
   4  -8  11       24.96       23.08      3.64 o 
   5  -8  11        5.20        3.67      2.18 o 
  -8  -7  11       32.03       35.71      9.07 o 
  -7  -7  11       24.25       31.45      4.40 o 
  -6  -7  11        2.41        2.04      3.75 o 
  -5  -7  11        9.52       11.34      7.66 o 
  -4  -7  11        1.26        8.51      7.09 o 
  -3  -7  11        1.45       -0.57      3.12 o 
  -2  -7  11       13.35       14.19      1.34 o 
  -1  -7  11        0.27        1.09      1.94 o 
   0  -7  11       72.67       70.53      3.79 o 
   1  -7  11      220.18      235.01      4.89 o 
   2  -7  11       47.79       60.68      3.82 o 
   3  -7  11        0.10        2.27      3.41 o 
   4  -7  11       27.91       27.78      3.21 o 
   5  -7  11        1.10        3.37      3.39 o 
  -9  -6  11        1.35        2.55      9.64 o 
  -8  -6  11        2.94        3.89      4.26 o 
  -7  -6  11        0.35       -1.21      3.75 o 
  -6  -6  11        6.23       10.21      7.94 o 
  -5  -6  11       61.71       64.93      5.95 o 
  -4  -6  11      280.76      275.89      9.36 o 
  -3  -6  11       97.94       83.30      2.69 o 
  -2  -6  11      443.06      439.32      7.29 o 
  -1  -6  11       80.47       84.82      8.65 o 
   0  -6  11        5.06        5.85      2.92 o 
   1  -6  11      341.67      362.14     16.02 o 
   2  -6  11      118.14      137.53      7.09 o 
   3  -6  11        0.07       -1.98      2.01 o 
   4  -6  11        0.02        0.11      2.15 o 
   5  -6  11        3.05        0.57      2.36 o 
  -9  -5  11        2.42        4.47      3.59 o 
  -8  -5  11        0.06        0.57      3.77 o 
  -7  -5  11        1.51        0.10      3.39 o 
  -6  -5  11       57.68       64.37      5.95 o 
  -5  -5  11       12.13        7.37      7.09 o 
  -4  -5  11      190.56      173.82     11.63 o 
  -3  -5  11      117.18      114.86      4.34 o 
  -2  -5  11      362.18      366.01     12.33 o 
  -1  -5  11      316.95      337.18     14.32 o 
   0  -5  11        4.63        4.65      2.73 o 
   1  -5  11       16.10       18.67      3.13 o 
   2  -5  11        0.15       -1.29      2.40 o 
   3  -5  11        3.83        1.42      2.01 o 
   4  -5  11        5.05        7.76      3.99 o 
   5  -5  11        4.67        5.25      2.73 o 
  -9  -4  11        0.27        1.56      3.99 o 
  -8  -4  11        1.45       -0.39      2.79 o 
  -7  -4  11        9.15       17.86      4.82 o 
  -6  -4  11      259.20      208.98     13.04 o 
  -5  -4  11        9.05       10.77      4.25 o 
  -4  -4  11       57.41       51.44      5.05 o 
  -3  -4  11        7.94       11.32      2.70 o 
  -2  -4  11      184.26      193.35      5.80 o 
  -1  -4  11       10.28       10.48      2.50 o 
   0  -4  11        6.25        3.73      2.51 o 
   1  -4  11        2.64       -0.55      1.90 o 
   2  -4  11        0.01       -0.27      3.19 o 
   3  -4  11        0.55        2.41      2.51 o 
   4  -4  11        0.14       -0.47      2.62 o 
   5  -4  11        0.06        0.73      2.10 o 
 -10  -3  11        7.51        4.85      3.59 o 
  -9  -3  11       16.70       20.89      4.73 o 
  -8  -3  11        4.87        8.79      4.54 o 
  -7  -3  11        0.40        2.27      6.24 o 
  -6  -3  11       35.05       42.53      5.10 o 
  -5  -3  11      119.46      100.69     57.56 o 
  -4  -3  11        5.67        6.41      1.07 o 
  -3  -3  11        6.01        9.22      2.61 o 
  -2  -3  11       10.94       11.21      2.50 o 
  -1  -3  11        2.85        4.74      2.73 o 
   0  -3  11      112.76      108.45      3.91 o 
   1  -3  11       10.47        9.57      2.38 o 
   2  -3  11        0.00        0.79      3.47 o 
   3  -3  11        0.84        1.26      2.10 o 
   4  -3  11        4.54        1.13      2.83 o 
   5  -3  11        0.00       -1.38      2.76 o 
 -10  -2  11       30.09       28.49      5.19 o 
  -9  -2  11        0.37       -1.40      3.56 o 
  -8  -2  11       13.31       17.58      4.54 o 
  -7  -2  11        7.72        8.51      6.81 o 
  -6  -2  11        3.33        1.13      3.40 o 
  -5  -2  11        9.61        7.60      1.59 o 
  -4  -2  11      125.41      123.68      5.28 o 
  -3  -2  11        8.91        5.95      2.61 o 
  -2  -2  11        0.66       -2.21      2.21 o 
  -1  -2  11        0.44        1.26      2.48 o 
   0  -2  11       16.07       16.27      2.50 o 
   1  -2  11        3.27        1.61      2.54 o 
   2  -2  11       26.97       28.83      5.95 o 
   3  -2  11        0.52        0.89      2.30 o 
   4  -2  11        1.64        9.38      4.71 o 
   5  -2  11       16.64       14.86      3.21 o 
 -10  -1  11        1.54        3.01      3.75 o 
  -9  -1  11        0.17       -1.13      3.69 o 
  -8  -1  11        0.39        0.85      5.67 o 
  -7  -1  11       18.49       15.31      4.25 o 
  -6  -1  11        4.85        7.24      1.42 o 
  -5  -1  11      267.38      291.92      6.18 o 
  -4  -1  11       90.05       90.75      6.92 o 
  -3  -1  11      971.73      952.70     14.23 o 
  -2  -1  11      252.68      262.92      5.80 o 
  -1  -1  11       53.46       51.96      3.94 o 
   0  -1  11        9.32        8.05      2.50 o 
   1  -1  11        8.16        6.87      3.02 o 
   2  -1  11       15.33       15.51      3.56 o 
   3  -1  11        0.93        8.25      5.10 o 
   4  -1  11        0.02        4.14     10.07 o 
   5  -1  11       10.87        7.24      5.31 o 
 -11   0  11        0.11       -0.40      4.14 o 
 -10   0  11        0.06        2.66      3.56 o 
  -9   0  11        9.02       14.46      4.25 o 
  -8   0  11        3.90        4.54      6.24 o 
  -7   0  11        3.64        0.67      1.35 o 
  -6   0  11       29.25       28.00      2.43 o 
  -5   0  11      415.92      426.18      7.08 o 
  -4   0  11      582.71      594.61     14.46 o 
  -3   0  11       20.24       13.87      2.90 o 
  -2   0  11       27.91       23.79      2.90 o 
  -1   0  11       40.04       52.27      3.97 o 
   0   0  11       10.09        7.98      2.58 o 
   1   0  11        5.48        6.92      3.30 o 
   2   0  11       10.54        7.20      3.27 o 
   3   0  11        5.36        0.52      3.54 o 
   4   0  11       11.26       11.03      3.97 o 
   5   0  11        0.29        1.25      3.40 o 
 -11   1  11        7.21        7.66      2.93 o 
 -10   1  11        6.55        6.52      6.81 o 
  -9   1  11        0.12        6.52      6.24 o 
  -8   1  11       43.84       38.85      4.40 o 
  -7   1  11       19.71       21.73      2.21 o 
  -6   1  11       44.10       47.21      3.39 o 
  -5   1  11      299.58      289.86      5.56 o 
  -4   1  11      130.41      147.01      7.30 o 
  -3   1  11      112.97      110.69      4.98 o 
  -2   1  11       54.61       53.00      3.30 o 
  -1   1  11        6.91       10.03      2.58 o 
   0   1  11        0.51        0.17      3.59 o 
   1   1  11        1.76        3.12      3.30 o 
   2   1  11        2.06        0.00      2.79 o 
   3   1  11       15.43       15.46      4.23 o 
   4   1  11       18.73       19.63      4.77 o 
 -11   2  11        0.28        1.37      3.24 o 
 -10   2  11        0.32        0.57      3.12 o 
  -9   2  11        4.80        5.39      5.95 o 
  -8   2  11        1.74        1.34      1.74 o 
  -7   2  11       20.90       16.85      2.29 o 
  -6   2  11       11.47       10.57      2.98 o 
  -5   2  11       45.24       42.16      3.63 o 
  -4   2  11        1.61       -0.22      2.26 o 
  -3   2  11        2.82       -0.96      2.83 o 
  -2   2  11       35.08       32.26      3.99 o 
  -1   2  11        3.76        4.30      3.13 o 
   0   2  11       18.09       14.54      5.29 o 
   1   2  11        3.63        7.33      2.99 o 
   2   2  11       34.41       39.30      4.98 o 
   3   2  11        3.24        5.77      3.40 o 
   4   2  11        1.45        0.63      3.46 o 
 -11   3  11       10.03       10.57      2.99 o 
 -10   3  11        8.36        9.36      3.69 o 
  -9   3  11       13.44       12.39      7.80 o 
  -8   3  11        2.68        1.56      1.58 o 
  -7   3  11       28.43       25.87      2.66 o 
  -6   3  11       24.06       18.51      2.79 o 
  -5   3  11       23.12       21.26      2.62 o 
  -4   3  11      122.29      125.33      5.11 o 
  -3   3  11      116.82      101.58      4.54 o 
  -2   3  11       27.65       26.52      4.68 o 
  -1   3  11       11.63       13.20      3.10 o 
   0   3  11       20.89       17.95      4.11 o 
   1   3  11        0.16        0.08      3.71 o 
   2   3  11       10.25        9.65      4.19 o 
   3   3  11        1.83        1.25      3.10 o 
   4   3  11        5.71        7.50      4.59 o 
 -11   4  11        0.04        1.13      3.40 o 
 -10   4  11       10.33        5.39      3.40 o 
  -9   4  11        1.04        1.11      3.34 o 
  -8   4  11        0.03       -0.19      1.79 o 
  -7   4  11       50.50       45.34      3.28 o 
  -6   4  11       60.76       51.14      2.98 o 
  -5   4  11      114.05      108.96      5.23 o 
  -4   4  11        1.03        0.88      1.74 o 
  -3   4  11       45.88       45.09      6.38 o 
  -2   4  11        7.19        4.24      2.70 o 
  -1   4  11       99.06       86.89      4.48 o 
   0   4  11       21.33       17.59      4.51 o 
   1   4  11        0.55        1.27      2.90 o 
   2   4  11        4.86        6.23      5.91 o 
   3   4  11        4.02        2.45      5.91 o 
 -11   5  11        0.86       12.76      3.97 o 
 -10   5  11       10.45        8.17      4.31 o 
  -9   5  11       70.20       61.78      2.73 o 
  -8   5  11       33.92       33.17      3.13 o 
  -7   5  11       41.23       37.52      2.44 o 
  -6   5  11       37.35       28.78      2.74 o 
  -5   5  11        0.46        2.89      2.11 o 
  -4   5  11      125.39      119.46      4.10 o 
  -3   5  11       48.32       46.20      4.51 o 
  -2   5  11       13.91       14.61      4.03 o 
  -1   5  11        8.58        8.59      3.19 o 
   0   5  11        0.00        0.81      2.90 o 
   1   5  11        0.32        0.38      2.90 o 
   2   5  11        0.00       -0.61      4.08 o 
   3   5  11        0.71       -0.34      3.30 o 
 -11   6  11        3.97        4.25      3.40 o 
 -10   6  11        3.05        1.30      2.70 o 
  -9   6  11       24.77       20.91      2.56 o 
  -8   6  11       21.98       23.17      3.09 o 
  -7   6  11       21.33       22.40      2.94 o 
  -6   6  11        5.40        3.03      1.95 o 
  -5   6  11        5.90        2.19      2.59 o 
  -4   6  11        3.73        2.19      2.07 o 
  -3   6  11        6.24        9.69      7.37 o 
  -2   6  11       18.46       14.06      3.30 o 
  -1   6  11        0.12       -2.72      5.20 o 
   0   6  11        2.30        1.94      3.75 o 
   1   6  11        3.62        4.31      6.11 o 
   2   6  11        0.05        2.00      4.26 o 
 -10   7  11        1.19        0.90      3.91 o 
  -9   7  11        0.29        0.12      1.69 o 
  -8   7  11        0.08        0.54      1.74 o 
  -7   7  11       19.64       18.78      4.02 o 
  -6   7  11        0.12        1.46      1.88 o 
  -5   7  11       14.22       13.38      3.02 o 
  -4   7  11       19.30       17.91      3.82 o 
  -3   7  11        1.19        4.98      4.96 o 
  -2   7  11        1.47        4.10      3.50 o 
  -1   7  11        0.31       -1.60      3.72 o 
   0   7  11        3.61        0.27      5.20 o 
   1   7  11        0.86       -3.66      4.45 o 
 -10   8  11        0.28        0.35      1.79 o 
  -9   8  11       11.21        7.83      4.05 o 
  -8   8  11        1.12        0.84      2.16 o 
  -7   8  11        2.51        1.82      2.54 o 
  -6   8  11        0.04        0.48      2.77 o 
  -5   8  11        1.66        0.09      2.25 o 
  -4   8  11       10.82       14.99      3.60 o 
  -3   8  11        1.88        2.20      2.70 o 
  -2   8  11        2.22        3.98      5.40 o 
  -1   8  11        0.20       -1.81      3.30 o 
   0   8  11       48.37       65.19     10.21 o 
  -9   9  11        3.46        4.32      2.77 o 
  -8   9  11        0.66        2.15      2.08 o 
  -7   9  11        2.25        1.97      2.80 o 
  -6   9  11       15.88       22.32      3.48 o 
  -5   9  11        0.69        1.91      2.21 o 
  -4   9  11        0.02        1.17      2.40 o 
  -3   9  11       16.64       18.21      3.52 o 
  -2   9  11        1.52        1.71      3.30 o 
  -1   9  11       12.16        9.64      4.01 o 
  -9  10  11        1.35       -0.01      2.26 o 
  -8  10  11        2.17        4.89      3.23 o 
  -7  10  11        0.54        1.83      2.27 o 
  -6  10  11        2.42        4.45      3.79 o 
  -5  10  11        0.04       -3.14      3.25 o 
  -4  10  11        1.71        7.91      6.41 o 
  -3  10  11        7.36        7.29      3.87 o 
  -2  10  11        9.99       14.05      3.43 o 
  -7  11  11        0.07        0.19      2.02 o 
  -6  11  11        1.92       -1.95      4.34 o 
  -5  11  11        0.12        1.98      2.75 o 
  -4  11  11        5.73       11.78      3.97 o 
  -2 -12  12        0.79        1.79      3.11 o 
  -1 -12  12        2.56        0.44      2.58 o 
   0 -12  12        2.92        2.20      2.19 o 
   1 -12  12        0.30        1.58      2.38 o 
  -4 -11  12        0.22        0.47      3.55 o 
  -3 -11  12        6.19        5.07      4.20 o 
  -2 -11  12        0.44        0.90      4.60 o 
  -1 -11  12        0.00        0.46      3.09 o 
   0 -11  12        2.94        0.16      2.25 o 
   1 -11  12        0.58        0.82      2.44 o 
   2 -11  12        0.04       -2.30      2.30 o 
   3 -11  12        0.20       -0.38      2.38 o 
  -5 -10  12        6.87        8.92      6.70 o 
  -4 -10  12       11.80       11.67      3.79 o 
  -3 -10  12        1.24       -1.36      2.90 o 
  -2 -10  12       25.17       18.15      4.54 o 
  -1 -10  12        1.75        1.61      2.41 o 
   0 -10  12        0.01       -1.60      1.83 o 
   1 -10  12        0.01        0.73      2.55 o 
   2 -10  12       14.51       10.99      3.25 o 
   3 -10  12        7.06        2.16      4.14 o 
  -6  -9  12       16.99       22.68     11.34 o 
  -5  -9  12        8.52        8.07      4.29 o 
  -4  -9  12        0.53        0.69      3.56 o 
  -3  -9  12        4.80        2.27      3.69 o 
  -2  -9  12        0.06       -0.35      1.70 o 
  -1  -9  12        1.01        2.42      1.63 o 
   0  -9  12        1.60        1.74      3.20 o 
   1  -9  12        5.70        3.44      3.59 o 
   2  -9  12       30.12       31.67      2.99 o 
   3  -9  12       69.47       74.03      5.35 o 
   4  -9  12       11.85        9.58      2.11 o 
  -7  -8  12        0.09        1.73      6.29 o 
  -6  -8  12       20.19       18.53      4.99 o 
  -5  -8  12       14.08       16.88      3.79 o 
  -4  -8  12        9.69       11.34      4.54 o 
  -3  -8  12       25.38       19.85      7.94 o 
  -2  -8  12       47.95       36.07      2.90 o 
  -1  -8  12       29.53       26.40      2.19 o 
   0  -8  12       43.96       40.30      6.66 o 
   1  -8  12       12.07       12.46      2.07 o 
   2  -8  12        6.05        5.28      3.31 o 
   3  -8  12       53.95       59.19      6.30 o 
   4  -8  12       19.67       12.13      4.83 o 
  -8  -7  12        1.60        2.94      6.50 o 
  -7  -7  12        2.63        1.93      4.46 o 
  -6  -7  12        0.03       -2.40      3.19 o 
  -5  -7  12       15.38       10.77      7.94 o 
  -4  -7  12       54.16       55.58      5.67 o 
  -3  -7  12        4.61        4.99      1.56 o 
  -2  -7  12       11.19        9.62      1.56 o 
  -1  -7  12       30.55       26.85      2.25 o 
   0  -7  12      109.38      107.31      3.71 o 
   1  -7  12       43.77       47.81      6.10 o 
   2  -7  12       15.47       25.58      3.97 o 
   3  -7  12        5.53        2.13      2.66 o 
   4  -7  12        0.68        0.99      2.10 o 
  -8  -6  12        9.35       14.46      6.24 o 
  -7  -6  12        1.05        1.70      4.82 o 
  -3  -6  12       14.13       14.74      1.98 o 
  -2  -6  12        8.74        7.12      2.38 o 
  -1  -6  12        3.59        2.84      2.41 o 
   0  -6  12       22.28       19.10      4.91 o 
   1  -6  12        0.01        0.63      2.48 o 
   2  -6  12        2.55        1.98      2.21 o 
   3  -6  12        1.21        1.94      3.71 o 
   4  -6  12        0.36       -1.37      2.51 o 
  -9  -5  12        0.59        0.14      4.03 o 
  -8  -5  12        1.32        2.99      3.50 o 
  -7  -5  12       34.63       49.34     10.49 o 
  -6  -5  12       73.04       72.87      6.52 o 
  -5  -5  12        0.14        1.42      6.52 o 
  -4  -5  12       39.07       33.46      8.51 o 
  -3  -5  12        1.30        5.06      3.21 o 
  -2  -5  12        4.17        0.28      3.12 o 
  -1  -5  12       35.39       38.45      3.30 o 
   0  -5  12        0.08        1.70      2.21 o 
   1  -5  12        0.74       -1.16      2.62 o 
   2  -5  12       26.65       26.92      5.53 o 
   3  -5  12        1.61        1.97      2.30 o 
   4  -5  12        0.17        1.48      2.88 o 
   5  -5  12        0.00        0.61      3.79 o 
  -9  -4  12       24.06       27.32      7.67 o 
  -8  -4  12       27.75       18.15      8.79 o 
  -7  -4  12        3.17        1.13      3.97 o 
  -6  -4  12       45.91       62.10      9.92 o 
  -5  -4  12        7.24        6.81      3.97 o 
  -4  -4  12        1.99        0.14      0.97 o 
  -3  -4  12        6.03        7.19      2.70 o 
  -2  -4  12      148.76      149.75      5.81 o 
  -1  -4  12        6.68        7.24      3.24 o 
   0  -4  12       12.21       13.26      2.70 o 
   1  -4  12        1.10        2.28      3.91 o 
   2  -4  12        0.51        0.42      2.44 o 
   3  -4  12        0.07        0.96      2.30 o 
   4  -4  12        0.54        8.85      8.36 o 
  -9  -3  12       72.77       81.52      5.29 o 
  -8  -3  12        2.40        0.57      3.97 o 
  -7  -3  12        7.77        9.36      7.94 o 
  -6  -3  12       14.03       15.88      4.82 o 
  -5  -3  12       59.46       33.71      7.16 o 
  -4  -3  12      112.96      109.49      4.61 o 
  -3  -3  12      228.85      253.25     13.75 o 
  -2  -3  12       40.64       40.63      5.10 o 
  -1  -3  12      277.55      296.65      7.81 o 
   0  -3  12       42.27       45.56      7.66 o 
   1  -3  12       12.30       15.44      4.80 o 
   2  -3  12        0.13        2.18      3.04 o 
   3  -3  12        0.44        7.60      3.40 o 
   4  -3  12        0.02        2.57      2.50 o 
 -10  -2  12        5.19        9.15      4.51 o 
  -9  -2  12        8.35        7.66      7.94 o 
  -8  -2  12       10.45       15.60      8.22 o 
  -7  -2  12        8.01        9.36      4.54 o 
  -6  -2  12        7.57        8.41      3.38 o 
  -5  -2  12        0.33        0.71      1.57 o 
  -4  -2  12      108.97      113.19      5.54 o 
  -3  -2  12      424.82      442.33     10.07 o 
  -2  -2  12      421.94      426.59      8.52 o 
  -1  -2  12       10.35       11.93      2.90 o 
   0  -2  12        5.40        1.81      2.76 o 
   1  -2  12        3.06        3.10      3.26 o 
   2  -2  12        5.52        4.30      3.97 o 
   3  -2  12        2.65        3.35      3.30 o 
   4  -2  12        0.50        2.98      3.27 o 
 -10  -1  12        1.36        0.05      3.35 o 
  -9  -1  12        4.40        3.40      4.25 o 
  -8  -1  12       52.86       70.32      9.92 o 
  -7  -1  12       36.41       40.62      2.84 o 
  -6  -1  12       47.44       52.34      3.10 o 
  -5  -1  12       37.58       30.49      2.90 o 
  -4  -1  12        2.27        6.13      3.24 o 
  -3  -1  12      267.20      260.84      7.47 o 
  -2  -1  12      147.71      143.50      4.71 o 
  -1  -1  12       33.58       33.02      3.19 o 
   0  -1  12       20.54       17.59      3.72 o 
   1  -1  12        3.98        1.65      3.25 o 
   2  -1  12        4.02        3.10      2.58 o 
   3  -1  12        1.30        6.07      5.09 o 
   4  -1  12        0.21        6.91      3.40 o 
 -10   0  12        2.23       -1.70      6.81 o 
  -9   0  12        6.11        6.81      7.09 o 
  -8   0  12        0.35       -0.85      3.40 o 
  -7   0  12        1.09        2.03      1.68 o 
  -6   0  12        3.20        5.21      2.12 o 
  -5   0  12       12.78       11.25      2.46 o 
  -4   0  12        3.25        6.24      3.35 o 
  -3   0  12       61.66       68.90      9.36 o 
  -2   0  12        3.67       -3.69      6.52 o 
  -1   0  12        8.30        6.81      4.25 o 
   0   0  12        4.02        4.82      3.97 o 
   1   0  12        3.21       -1.13      6.52 o 
   2   0  12        4.19        4.25      4.25 o 
   3   0  12        0.00        1.70      4.25 o 
   4   0  12       14.38        4.54      7.94 o 
 -10   1  12        0.31        0.57      3.69 o 
  -9   1  12       27.93       26.09      7.94 o 
  -8   1  12        1.64        0.32      2.04 o 
  -7   1  12       21.66       11.77      4.71 o 
  -6   1  12       10.01        7.86      2.51 o 
  -5   1  12       42.50       39.32      2.99 o 
  -4   1  12       63.58       55.94      4.96 o 
  -3   1  12       21.74       19.77      5.25 o 
  -2   1  12      112.30      101.44      7.23 o 
  -1   1  12       74.46       59.02      9.78 o 
   0   1  12        1.85       -0.32      2.50 o 
   1   1  12        0.68        0.50      2.58 o 
   2   1  12        1.20        1.45      4.02 o 
   3   1  12        1.34       -0.72      3.56 o 
 -10   2  12        0.22       -1.98      2.84 o 
  -9   2  12        0.33        0.33      1.62 o 
  -8   2  12       37.42       38.45      2.78 o 
  -7   2  12        2.73        3.09      2.41 o 
  -6   2  12        0.40        1.09      1.63 o 
  -5   2  12      104.44       88.24      2.99 o 
  -4   2  12       36.86       22.41      3.21 o 
  -3   2  12       36.60       31.65      3.41 o 
  -2   2  12       24.14       33.35      8.22 o 
  -1   2  12       58.84       63.61     10.21 o 
   0   2  12        0.04       -1.33      2.79 o 
   1   2  12       20.72       21.79      4.55 o 
   2   2  12        2.29        1.40      2.99 o 
   3   2  12        0.55        1.49      3.97 o 
 -10   3  12        0.02       -0.85      3.40 o 
  -9   3  12        2.17        7.96      5.53 o 
  -8   3  12       25.93       24.50      9.99 o 
  -7   3  12       67.29       61.33      2.88 o 
  -6   3  12       57.67       51.28      5.74 o 
  -5   3  12       47.45       39.73      4.60 o 
  -4   3  12       80.94       76.28      3.99 o 
  -3   3  12       23.11       22.82      3.30 o 
  -2   3  12       56.84       49.73      3.91 o 
  -1   3  12       46.02       47.79      4.76 o 
   0   3  12        0.14       -0.05      4.40 o 
   1   3  12       13.89       17.43      7.37 o 
   2   3  12        1.29        2.50      3.30 o 
   3   3  12        0.39        0.08      3.90 o 
 -10   4  12        0.03       -3.78      4.68 o 
  -9   4  12        2.04        1.79      1.75 o 
  -8   4  12        0.00       -2.13      2.13 o 
  -7   4  12        3.18        2.27      3.04 o 
  -6   4  12       40.00       44.75      3.40 o 
  -5   4  12       61.73       64.85      4.12 o 
  -4   4  12        0.01        0.13      2.02 o 
  -3   4  12        0.14        4.70      3.39 o 
  -2   4  12        0.42        6.46      3.77 o 
  -1   4  12        3.26       -2.17      5.67 o 
   0   4  12        7.63       11.12      6.38 o 
   1   4  12        0.09        0.04      3.50 o 
   2   4  12        0.89       -1.01      5.71 o 
 -10   5  12        9.17       17.36      5.95 o 
  -9   5  12        0.05       -0.53      2.10 o 
  -8   5  12        0.11        0.79      2.08 o 
  -7   5  12        0.08        1.44      3.13 o 
  -6   5  12        3.17        4.68      3.48 o 
  -5   5  12        4.10        2.69      2.06 o 
  -4   5  12       12.14       14.14      3.13 o 
  -3   5  12        6.76        5.03      2.90 o 
  -2   5  12        5.20        9.30      3.26 o 
  -1   5  12        0.44        7.53      4.29 o 
   0   5  12        0.01        1.42      3.10 o 
   1   5  12        0.09        0.48      3.82 o 
   2   5  12        1.10        0.57      3.41 o 
 -10   6  12        0.34       -0.45      2.88 o 
  -9   6  12        2.10        0.28      2.39 o 
  -8   6  12        2.18        2.75      2.31 o 
  -7   6  12       17.69       19.53      2.80 o 
  -6   6  12        0.07        2.37      2.69 o 
  -5   6  12        7.95       11.42      2.82 o 
  -4   6  12        0.34       -1.87      3.51 o 
  -3   6  12        0.00       -3.43      7.94 o 
  -2   6  12       10.13       18.35      9.50 o 
  -1   6  12        3.73        3.97      3.39 o 
   0   6  12        0.43        1.44      4.03 o 
   1   6  12        0.13       -2.20      3.71 o 
 -10   7  12        0.91       -0.84      1.91 o 
  -9   7  12        0.10        0.27      3.15 o 
  -8   7  12        0.01        2.71      2.32 o 
  -7   7  12        0.43       10.28      4.25 o 
  -6   7  12        0.78        2.75      3.86 o 
  -5   7  12        8.26        7.25      2.77 o 
  -4   7  12       20.55       20.98      2.94 o 
  -3   7  12        0.02        4.35      3.12 o 
  -2   7  12        0.43        4.16      5.60 o 
  -1   7  12        4.55        4.91      4.26 o 
   0   7  12        1.16        3.79      4.70 o 
  -9   8  12        2.23        0.37      2.02 o 
  -8   8  12        1.52        2.90      2.99 o 
  -7   8  12        0.08        1.43      4.62 o 
  -6   8  12        4.43        8.02      2.86 o 
  -5   8  12        2.65        7.46      3.56 o 
  -4   8  12        0.00        2.20      3.66 o 
  -3   8  12        0.78       -1.36      2.80 o 
  -2   8  12        2.00       -0.15      3.94 o 
  -1   8  12        1.54       -1.63      6.21 o 
  -8   9  12        0.54        2.32      3.15 o 
  -7   9  12        0.33        1.06      2.64 o 
  -6   9  12        0.17       -0.61      3.06 o 
  -5   9  12        0.44        2.99      2.50 o 
  -4   9  12        9.32       11.16      2.94 o 
  -3   9  12        0.33       -1.65      3.47 o 
  -2   9  12        1.66        1.07      3.30 o 
  -7  10  12        0.00        3.85      3.43 o 
  -6  10  12        6.89        4.81      2.97 o 
  -5  10  12        0.86        1.46      2.53 o 
  -4  10  12        0.57        1.76      3.58 o 
  -3 -11  13        0.02        2.26      5.49 o 
  -2 -11  13        0.24       -1.33      3.61 o 
  -1 -11  13        0.20       -1.70      6.24 o 
   0 -11  13        0.42       -0.32      2.09 o 
   1 -11  13        0.77        3.12      2.41 o 
  -4 -10  13        6.10        9.40      3.67 o 
  -3 -10  13       11.15       10.77      4.82 o 
  -2 -10  13        3.33        2.27      3.97 o 
  -1 -10  13        4.64        2.55      3.69 o 
   0 -10  13        3.09        4.87      2.93 o 
   1 -10  13        5.69        2.42      3.91 o 
   2 -10  13        0.95        3.19      3.25 o 
  -5  -9  13        0.22        0.55      3.19 o 
  -4  -9  13        3.82       10.49      8.22 o 
  -3  -9  13       33.18       38.85      5.67 o 
  -2  -9  13       36.22       42.82      5.39 o 
  -1  -9  13        2.80        4.33      3.21 o 
   0  -9  13        0.52        1.20      2.33 o 
   1  -9  13        5.06        4.15      2.30 o 
   2  -9  13       16.88        7.62      3.28 o 
   3  -9  13        6.69       10.41      3.00 o 
  -6  -8  13        6.04        5.52      4.77 o 
  -5  -8  13       11.40       12.76      5.39 o 
  -4  -8  13        4.89        5.95      4.54 o 
  -3  -8  13        2.33       -0.28      6.24 o 
  -2  -8  13       26.92       23.81      3.14 o 
  -1  -8  13       18.86       27.17      8.36 o 
   0  -8  13        8.75        6.54      2.46 o 
   1  -8  13        1.19        0.75      2.04 o 
   2  -8  13        0.47        0.96      3.31 o 
   3  -8  13        0.00       -1.98      2.29 o 
  -7  -7  13        0.93        0.14      4.46 o 
  -6  -7  13        0.31       -0.28      4.25 o 
  -5  -7  13       17.22       24.67      9.36 o 
  -4  -7  13       94.59       92.72      7.09 o 
  -3  -7  13        1.21        0.25      1.32 o 
  -2  -7  13        9.18        4.58      2.31 o 
  -1  -7  13        5.27        7.17      2.67 o 
   0  -7  13        9.55        3.89      2.89 o 
   1  -7  13       27.43       36.27      9.36 o 
   2  -7  13        0.03       -1.84      2.41 o 
   3  -7  13        0.12       -0.97      3.91 o 
  -8  -6  13        8.18        7.16      7.10 o 
  -7  -6  13       23.49       30.91      6.24 o 
  -6  -6  13       29.76       17.01      9.36 o 
  -5  -6  13       14.79       15.03      5.10 o 
  -4  -6  13        9.18       14.18      4.82 o 
  -3  -6  13        1.12        1.25      1.12 o 
  -2  -6  13        7.78        7.22      1.64 o 
  -1  -6  13        5.31        5.95      2.81 o 
   0  -6  13       37.19       51.09      4.41 o 
   1  -6  13        3.60        4.08      3.17 o 
   2  -6  13        2.30        3.80      3.17 o 
   3  -6  13        1.10        3.89      3.13 o 
  -8  -5  13       18.01       24.76      4.60 o 
  -7  -5  13       48.22       47.64     10.77 o 
  -6  -5  13        0.78        9.07      4.82 o 
  -5  -5  13       22.37       33.46      9.36 o 
  -4  -5  13       15.20       10.00      3.46 o 
  -3  -5  13       63.15       74.45      4.21 o 
  -2  -5  13      190.78      200.24      7.00 o 
  -1  -5  13       68.39       77.84      5.14 o 
   0  -5  13       14.48       18.02      3.10 o 
   1  -5  13       28.73       46.13     13.89 o 
   2  -5  13        4.79        7.19      2.84 o 
   3  -5  13        0.08       14.44      5.00 o 
   4  -5  13        0.01        1.70      3.40 o 
  -9  -4  13       15.14       15.22      4.28 o 
  -8  -4  13        0.04        5.39      8.22 o 
  -7  -4  13        8.35        9.92      5.10 o 
  -6  -4  13       23.25       31.47      9.36 o 
  -5  -4  13        2.90        4.82      4.25 o 
  -4  -4  13        0.89        2.33      2.70 o 
  -3  -4  13        4.39        4.69      2.90 o 
  -2  -4  13       87.90       87.62     12.19 o 
  -1  -4  13      191.95      187.65      5.80 o 
   0  -4  13      150.73      150.06      6.09 o 
   1  -4  13        4.67        8.51      4.25 o 
   2  -4  13        1.04        1.26      3.12 o 
   3  -4  13        0.75       -1.18      3.09 o 
   4  -4  13        0.49        1.70      3.69 o 
  -9  -3  13        2.14        5.39      8.51 o 
  -8  -3  13       11.18       12.19      4.82 o 
  -7  -3  13        0.11       -3.69      7.66 o 
  -6  -3  13       70.61       67.77      6.24 o 
  -5  -3  13       85.94       93.51      3.02 o 
  -4  -3  13        0.39        0.97      3.21 o 
  -3  -3  13       81.08       82.27      5.32 o 
  -2  -3  13        0.01        0.50      2.50 o 
  -1  -3  13       39.41       44.33      6.24 o 
   0  -3  13       72.78       78.70      7.01 o 
   1  -3  13        4.00       10.71      3.61 o 
   2  -3  13        0.11       -0.24      2.50 o 
   3  -3  13        4.72        2.68      6.95 o 
  -9  -2  13        7.70        1.70      4.25 o 
  -8  -2  13        3.35        4.82      7.66 o 
  -7  -2  13        0.89        0.28      3.69 o 
  -6  -2  13        3.95        9.26      3.65 o 
  -5  -2  13        4.54        3.65      2.05 o 
  -4  -2  13        0.58        1.76      3.21 o 
  -3  -2  13       38.10       32.94      4.23 o 
  -2  -2  13       15.47       16.37     10.07 o 
  -1  -2  13       23.47       20.83      3.30 o 
   0  -2  13       20.38       18.46      4.03 o 
   1  -2  13        0.05        5.78      3.50 o 
   2  -2  13        0.28        5.10      4.25 o 
   3  -2  13        2.80        1.61      2.90 o 
 -10  -1  13       16.23       17.30      9.07 o 
  -9  -1  13       10.27        6.24      4.54 o 
  -8  -1  13        1.25        2.27      3.97 o 
  -7  -1  13       22.62       18.40      6.42 o 
  -6  -1  13        5.22        3.29      2.05 o 
  -5  -1  13       19.90       19.66      1.87 o 
  -4  -1  13       18.84       17.27      3.30 o 
  -3  -1  13       17.46       15.77      3.30 o 
  -2  -1  13       38.20       29.68      4.23 o 
  -1  -1  13       11.07       13.04      5.49 o 
   0  -1  13       74.75       82.31      5.61 o 
   1  -1  13       38.03       42.07      3.99 o 
   2  -1  13        0.30       11.88      5.95 o 
   3  -1  13        0.54       -1.26      3.69 o 
 -10   0  13        3.20        3.97      4.54 o 
  -9   0  13        4.29        0.57      6.52 o 
  -8   0  13        0.89        3.12      4.25 o 
  -7   0  13        5.07        8.30      1.54 o 
  -6   0  13        9.50       10.90      2.84 o 
  -5   0  13       23.56       25.81      8.62 o 
  -4   0  13       15.70        8.97      3.82 o 
  -3   0  13       87.79       84.96      5.40 o 
  -2   0  13        6.21        5.26      3.61 o 
  -1   0  13        0.21        0.46      4.40 o 
   0   0  13       13.97       16.51      4.26 o 
   1   0  13       45.61       55.75      4.40 o 
   2   0  13        1.13        3.81      3.19 o 
   3   0  13        4.33        7.17      5.89 o 
 -10   1  13        0.62        0.57      3.12 o 
  -9   1  13        0.29        1.42      3.97 o 
  -8   1  13        0.03        1.56      1.50 o 
  -7   1  13        0.35        0.96      2.00 o 
  -6   1  13        7.42        6.44      1.79 o 
  -5   1  13       36.25       39.77      3.09 o 
  -4   1  13       80.99       79.06      5.28 o 
  -3   1  13       14.26       10.92      3.86 o 
  -2   1  13       53.31       50.45      4.11 o 
  -1   1  13       59.09       64.61      4.40 o 
   0   1  13        6.56        6.17      3.19 o 
   1   1  13       23.93       23.29      6.58 o 
   2   1  13        2.97       -0.05      2.79 o 
 -10   2  13        1.62        5.95      6.24 o 
  -9   2  13        5.78        5.97      3.69 o 
  -8   2  13        4.46        5.31      2.61 o 
  -7   2  13        5.81        2.69      1.89 o 
  -6   2  13        0.09        1.76      2.18 o 
  -5   2  13       23.43       33.63      4.25 o 
  -4   2  13       15.52       21.20      4.00 o 
  -3   2  13        6.69        5.72      2.90 o 
  -2   2  13        2.86        1.84      2.81 o 
  -1   2  13        3.30        6.04      3.19 o 
   0   2  13        0.00       -0.41      3.35 o 
   1   2  13       10.66       11.24      3.79 o 
   2   2  13        0.14       -1.42      3.97 o 
 -10   3  13        7.20       19.56      6.81 o 
  -9   3  13       10.60        6.87      2.12 o 
  -8   3  13       12.86       12.27      3.10 o 
  -7   3  13        0.75       -5.10      5.10 o 
  -6   3  13        2.84        6.82      3.34 o 
  -5   3  13        0.13        0.10      3.08 o 
  -4   3  13        5.24       10.84      8.22 o 
  -3   3  13        2.01        9.85      5.40 o 
  -2   3  13       16.96       11.55      5.89 o 
  -1   3  13        6.06        5.69      3.97 o 
   0   3  13        0.01       -0.25      3.26 o 
   1   3  13        1.15        0.24      3.82 o 
   2   3  13        0.01        2.12      4.68 o 
 -10   4  13       16.37       14.13      5.39 o 
  -9   4  13       13.58        9.20      2.66 o 
  -8   4  13        3.32        7.29      2.65 o 
  -7   4  13        0.29        0.81      1.88 o 
  -6   4  13        5.52        4.90      3.05 o 
  -5   4  13       10.65       14.31      3.39 o 
  -4   4  13        2.03        3.23      6.38 o 
  -3   4  13        0.22       -2.43      6.52 o 
  -2   4  13        0.79       10.86      4.23 o 
  -1   4  13        6.59       10.19      6.38 o 
   0   4  13        8.74        9.95      6.50 o 
   1   4  13        6.69        8.13      4.73 o 
 -10   5  13        0.01        4.07      5.10 o 
  -9   5  13        1.91        3.29      2.91 o 
  -8   5  13        1.25        4.38      3.24 o 
  -7   5  13        0.74        1.62      2.28 o 
  -6   5  13        1.26        5.22      3.09 o 
  -5   5  13        2.92        2.48      2.35 o 
  -4   5  13       10.17        6.71      2.73 o 
  -3   5  13        4.30        7.84      3.30 o 
  -2   5  13        3.63        6.98      4.29 o 
  -1   5  13        3.50        1.93      3.39 o 
   0   5  13        0.19        0.23      4.54 o 
  -9   6  13        0.40        2.06      2.12 o 
  -8   6  13        9.31        9.42      4.07 o 
  -7   6  13        0.20        4.15      4.39 o 
  -6   6  13        0.01        3.94      3.42 o 
  -5   6  13        5.43        4.04      4.66 o 
  -4   6  13        0.14        0.93      2.28 o 
  -3   6  13       10.06       17.09      7.23 o 
  -2   6  13        1.78        0.64      6.52 o 
  -1   6  13        0.08        1.42      5.10 o 
   0   6  13        7.40        8.51      4.20 o 
  -9   7  13        4.08        3.52      2.67 o 
  -8   7  13        1.21        3.10      3.06 o 
  -7   7  13        2.69        1.29      2.56 o 
  -6   7  13        3.30       12.30      5.04 o 
  -5   7  13        5.58        8.37      3.24 o 
  -4   7  13        0.04        1.01      2.57 o 
  -3   7  13        0.22        3.89      5.53 o 
  -2   7  13        0.00        0.91      3.30 o 
  -1   7  13        0.61       -2.29      4.29 o 
  -8   8  13        0.03        1.85      2.90 o 
  -7   8  13       16.94       23.90      3.15 o 
  -6   8  13       10.21       10.44      3.68 o 
  -5   8  13        0.22       -1.79      3.37 o 
  -4   8  13       25.45       28.37      3.93 o 
  -3   8  13       11.86       15.15      3.64 o 
  -2   8  13        0.06        3.40      8.79 o 
  -7   9  13       15.57       18.15      2.95 o 
  -6   9  13       19.48       29.24      4.82 o 
  -5   9  13        2.22        4.52      3.29 o 
  -4   9  13       13.38       17.11      3.84 o 
  -3 -10  14       15.07        9.07      5.10 o 
  -2 -10  14        1.47        1.42      7.09 o 
  -1 -10  14        0.52        2.27      3.69 o 
   0 -10  14        4.46        5.02      3.13 o 
  -4  -9  14        0.33        0.57      4.25 o 
  -3  -9  14        4.24        3.40      4.54 o 
  -2  -9  14       78.51       68.62      6.52 o 
  -1  -9  14        0.02       -1.50      1.97 o 
   0  -9  14        0.86        2.03      4.02 o 
   1  -9  14        3.48        4.25      2.61 o 
  -5  -8  14       11.95       11.06      5.67 o 
  -4  -8  14       14.81       17.30      9.07 o 
  -3  -8  14       12.50       11.63      8.51 o 
  -2  -8  14        1.25        2.55      7.09 o 
  -1  -8  14        0.42       -0.21      3.04 o 
   0  -8  14        4.75        5.59      2.66 o 
   1  -8  14        3.50        4.94      3.82 o 
   2  -8  14        0.78       -1.84      2.45 o 
  -6  -7  14       18.33       22.97      6.24 o 
  -5  -7  14       48.43       71.17     11.91 o 
  -4  -7  14       29.46       36.01      5.95 o 
  -3  -7  14        2.63        0.85      3.97 o 
  -2  -7  14        8.69        9.43      3.56 o 
  -1  -7  14        2.66        5.35      2.49 o 
   0  -7  14       61.85       61.47      3.61 o 
   1  -7  14       26.16       31.62      4.96 o 
   2  -7  14        2.81        0.75      3.17 o 
  -7  -6  14        4.06        7.94      5.67 o 
  -6  -6  14       10.51        7.94      5.39 o 
  -5  -6  14        0.57        1.98      4.54 o 
  -4  -6  14       19.70       15.88      8.79 o 
  -3  -6  14        0.91       -1.27      1.89 o 
  -2  -6  14       10.88        6.49      5.53 o 
  -1  -6  14        1.17       -0.16      2.50 o 
   0  -6  14       13.56        6.38      4.40 o 
   1  -6  14       65.27       60.26      7.02 o 
   2  -6  14       25.98       26.07      7.09 o 
  -8  -5  14        0.87        1.70      5.10 o 
  -7  -5  14       26.73       31.19      6.52 o 
  -6  -5  14        2.32        2.27      7.94 o 
  -5  -5  14        1.04        2.27      7.37 o 
  -4  -5  14        7.67        3.16      3.10 o 
  -3  -5  14       10.03       12.36      4.08 o 
  -2  -5  14        3.60        5.54      3.10 o 
  -1  -5  14      111.57      119.93      6.27 o 
   0  -5  14        7.44        6.25      3.68 o 
   1  -5  14        1.95       -1.25      3.97 o 
   2  -5  14        2.74        0.39      3.17 o 
  -8  -4  14        3.61        7.66      5.39 o 
  -7  -4  14        3.98        2.27      7.94 o 
  -6  -4  14        3.87        7.09      4.82 o 
  -5  -4  14        0.03       -3.10      3.10 o 
  -4  -4  14        0.44        0.81      3.39 o 
  -3  -4  14        5.14        2.58      4.91 o 
  -2  -4  14        5.30        6.52      3.10 o 
  -1  -4  14       53.14       54.20      5.67 o 
   0  -4  14        9.10       -0.01      3.09 o 
   1  -4  14        1.57        0.92      4.60 o 
   2  -4  14       20.51       24.76      3.79 o 
  -8  -3  14        2.41        2.27      7.94 o 
  -7  -3  14        6.49       -0.57      4.25 o 
  -6  -3  14        9.25       13.89      5.10 o 
  -5  -3  14       44.90       48.44      9.22 o 
  -4  -3  14       25.13       24.01      4.45 o 
  -3  -3  14        1.61        3.72      4.40 o 
  -2  -3  14        0.95       -0.10      2.76 o 
  -1  -3  14        6.27        5.02      3.50 o 
   0  -3  14        1.38        1.98      4.25 o 
   1  -3  14        0.00       -1.30      4.54 o 
   2  -3  14       21.93       17.44      5.81 o 
  -9  -2  14        0.48        2.84      4.82 o 
  -8  -2  14        2.35        8.22      4.82 o 
  -7  -2  14        1.97        1.98      4.54 o 
  -6  -2  14        0.26       -2.75      3.68 o 
  -5  -2  14        2.97        6.35      2.12 o 
  -4  -2  14        2.84        5.19      3.10 o 
  -3  -2  14        0.53        0.93      2.70 o 
  -2  -2  14       10.79       10.63      3.21 o 
  -1  -2  14       25.59       28.60      6.29 o 
   0  -2  14        8.19        3.28      5.20 o 
   1  -2  14        1.58        0.87      2.90 o 
   2  -2  14        9.10       17.98      7.09 o 
  -9  -1  14        0.81        4.54      8.22 o 
  -8  -1  14        6.70        4.82      4.82 o 
  -7  -1  14        2.83        6.15      4.12 o 
  -6  -1  14        3.06        2.43      1.51 o 
  -5  -1  14        6.04        8.62      2.46 o 
  -4  -1  14        5.89        6.63      3.19 o 
  -3  -1  14        0.50       -0.33      2.50 o 
  -2  -1  14       18.10       20.42      4.34 o 
  -1  -1  14        2.38        3.23      3.82 o 
   0  -1  14       12.07        9.46      3.39 o 
   1  -1  14       11.86        7.18      5.89 o 
   2  -1  14        3.60       13.15      3.79 o 
  -9   0  14        4.02        3.12      4.54 o 
  -8   0  14        1.65       14.46      8.51 o 
  -7   0  14        0.76        1.54      2.23 o 
  -6   0  14        0.39       -0.78      1.50 o 
  -5   0  14        1.48        3.36      3.40 o 
  -4   0  14        0.15       -4.44      5.11 o 
  -3   0  14       16.08       14.74      8.79 o 
  -2   0  14       13.28       14.43      5.89 o 
  -1   0  14        5.01        4.89      3.19 o 
   0   0  14       15.76       12.31      3.97 o 
   1   0  14        3.19        4.82      3.39 o 
   2   0  14        0.22        3.18      5.81 o 
  -9   1  14        0.26       -3.12      4.54 o 
  -8   1  14       11.75        8.67      2.63 o 
  -7   1  14        3.53        9.19      3.77 o 
  -6   1  14        7.27        4.43      2.80 o 
  -5   1  14        5.79        3.63      2.88 o 
  -4   1  14        4.60        9.00      5.51 o 
  -3   1  14        0.15       -0.10      5.67 o 
  -2   1  14        0.00       -1.73      3.50 o 
  -1   1  14        0.20       -0.49      3.72 o 
   0   1  14       16.66       19.60      6.58 o 
   1   1  14        0.20       -0.96      3.19 o 
  -9   2  14        1.11       -2.84      7.66 o 
  -8   2  14        1.27        4.57      2.88 o 
  -7   2  14       11.64       10.12      4.16 o 
  -6   2  14        8.00       11.33      3.13 o 
  -5   2  14        2.63       -2.52      2.52 o 
  -4   2  14        0.79        1.49      6.10 o 
  -3   2  14        3.88        3.16      3.10 o 
  -2   2  14        0.02       -3.55      4.03 o 
  -1   2  14        2.17        0.95      3.99 o 
   0   2  14        0.87       -0.44      3.78 o 
   1   2  14        0.06        0.61      5.40 o 
  -9   3  14        6.85        6.32      2.88 o 
  -8   3  14        3.66        3.34      2.55 o 
  -7   3  14        1.87        2.54      2.46 o 
  -6   3  14        8.78        8.22      2.90 o 
  -5   3  14        3.12       10.98      5.67 o 
  -4   3  14        4.75        7.79      4.29 o 
  -3   3  14       15.80       12.32      5.53 o 
  -2   3  14        0.80        2.55      4.54 o 
  -1   3  14        3.29        6.03      3.59 o 
   0   3  14        0.08        4.42      4.55 o 
  -9   4  14        0.01        0.65      2.33 o 
  -8   4  14        4.58        4.73      3.52 o 
  -7   4  14       13.92       23.19      2.96 o 
  -6   4  14        0.01        3.45      2.24 o 
  -5   4  14        0.02        0.36      3.03 o 
  -4   4  14        0.16        2.55      3.10 o 
  -3   4  14        0.00        5.40      4.54 o 
  -2   4  14        0.23       -4.95      5.10 o 
  -1   4  14        0.12        0.39      3.97 o 
   0   4  14        0.07       -1.76      4.29 o 
  -9   5  14        0.06       -1.85      2.43 o 
  -8   5  14        5.11        4.98      2.58 o 
  -7   5  14       10.00       10.18      4.42 o 
  -6   5  14        1.52        5.71      3.60 o 
  -5   5  14        0.15        2.25      6.96 o 
  -4   5  14        0.65        8.70      3.09 o 
  -3   5  14       13.42       22.26     10.07 o 
  -2   5  14        1.61       16.24     13.04 o 
  -1   5  14        4.64       10.11      7.18 o 
  -8   6  14        0.18        0.81      2.35 o 
  -7   6  14       20.53       38.59      4.37 o 
  -6   6  14        0.58       12.42      5.40 o 
  -5   6  14        5.80        8.44      4.56 o 
  -4   6  14        1.26        5.85      4.05 o 
  -3   6  14        7.86       10.02      4.76 o 
  -2   6  14       33.49       39.11      7.94 o 
  -7   7  14        0.33        1.19      2.92 o 
  -6   7  14        5.90       11.28      4.46 o 
  -5   7  14       21.76       26.32      4.50 o 
  -4   7  14       17.67       15.76      4.48 o 
  -3   7  14        0.85       -3.91      3.91 o 
  -4  -8  15        5.55       -0.85      7.66 o 
  -3  -8  15        1.21       -1.13      7.37 o 
  -2  -8  15        0.34       -3.40      7.66 o 
  -1  -8  15        0.57        0.94      2.14 o 
   0  -8  15       23.15       16.39      2.99 o 
  -5  -7  15       12.02       15.31      5.67 o 
  -4  -7  15        0.00       -0.57      4.25 o 
  -3  -7  15        1.39        9.64      4.82 o 
  -2  -7  15        0.32        1.13      3.01 o 
  -1  -7  15        0.01       -1.63      2.55 o 
   0  -7  15       20.14       21.34      2.76 o 
  -6  -6  15        3.93        6.24      5.39 o 
  -5  -6  15        0.03       -0.28      7.09 o 
  -4  -6  15        6.20       12.19      9.07 o 
  -3  -6  15        2.13        5.70      3.83 o 
  -2  -6  15        0.07        0.47      4.71 o 
  -1  -6  15        4.66        6.50      3.94 o 
   0  -6  15       18.97       17.87      4.41 o 
   1  -6  15       14.14       15.74      4.00 o 
  -7  -5  15        2.36        7.37      5.67 o 
  -6  -5  15        9.25       10.21      9.36 o 
  -5  -5  15        3.23        2.55      4.54 o 
  -4  -5  15        0.56       -0.28      3.40 o 
  -3  -5  15        5.79        6.03      5.53 o 
  -2  -5  15        0.06        1.13      3.65 o 
  -1  -5  15        0.02       -1.42      2.81 o 
   0  -5  15        0.55        1.24      3.61 o 
   1  -5  15        3.57        9.71      4.03 o 
  -7  -4  15        0.58        2.55      8.51 o 
  -6  -4  15        0.03       -5.10      5.10 o 
  -5  -4  15        2.21        2.58      3.94 o 
  -4  -4  15        3.21        1.65      5.31 o 
  -3  -4  15        2.49        7.08      5.71 o 
  -2  -4  15        1.85        4.33      3.75 o 
  -1  -4  15        3.46        2.76      3.68 o 
   0  -4  15        4.64        0.19      3.56 o 
   1  -4  15        4.53        3.27      3.10 o 
  -8  -3  15        1.95       -2.84      8.79 o 
  -7  -3  15        0.11        3.12      4.82 o 
  -6  -3  15        0.16        4.58      5.81 o 
  -5  -3  15        3.73        6.72      4.29 o 
  -4  -3  15        2.91        8.33      4.38 o 
  -3  -3  15       12.72       14.18      3.71 o 
  -2  -3  15        0.01        2.55      3.01 o 
  -1  -3  15        0.42        0.27      4.11 o 
   0  -3  15       10.17       11.24      6.00 o 
   1  -3  15        1.26        6.71      5.53 o 
  -8  -2  15        0.28       -3.40      5.10 o 
  -7  -2  15        2.87        7.37      9.07 o 
  -6  -2  15        0.66        0.57      3.40 o 
  -5  -2  15       15.63       16.93      2.83 o 
  -4  -2  15        1.98        2.41      3.21 o 
  -3  -2  15        1.34       -2.66      3.40 o 
  -2  -2  15        1.38        2.94      3.10 o 
  -1  -2  15        1.40       -1.57      3.86 o 
   0  -2  15        0.39       -0.70      2.90 o 
   1  -2  15        0.04        5.20      9.92 o 
  -8  -1  15       28.54       29.49     11.06 o 
  -7  -1  15       10.81       16.59      4.01 o 
  -6  -1  15        6.13        5.21      2.41 o 
  -5  -1  15        9.69       11.96      3.15 o 
  -4  -1  15        1.98        5.47      4.00 o 
  -3  -1  15        0.00       -0.33      3.50 o 
  -2  -1  15        7.49        6.52      8.51 o 
  -1  -1  15        1.03        1.32      3.72 o 
   0  -1  15        0.05       -1.61      3.69 o 
   1  -1  15        0.03       -2.59      5.39 o 
  -8   0  15       81.85       95.45     56.99 o 
  -7   0  15        0.36        0.46      3.65 o 
  -6   0  15        0.02        2.95      3.22 o 
  -5   0  15        0.76        3.86      3.03 o 
  -4   0  15        5.81       11.75     11.63 o 
  -3   0  15        0.07        0.74      3.86 o 
  -2   0  15        1.29        4.09      3.30 o 
  -1   0  15        0.34        1.52      3.10 o 
   0   0  15        0.32       -0.85      5.40 o 
  -8   1  15        0.24       -0.57      3.12 o 
  -7   1  15       20.15       24.56      5.17 o 
  -6   1  15        0.08       -0.67      2.40 o 
  -5   1  15        0.03        0.81      2.06 o 
  -4   1  15        5.63       17.70      7.51 o 
  -3   1  15        0.44        2.35      3.19 o 
  -2   1  15        0.18        1.54      3.19 o 
  -1   1  15        1.93        1.05      3.86 o 
   0   1  15        0.30       -0.27      3.19 o 
  -8   2  15        4.89        1.89      2.88 o 
  -7   2  15        1.18       -1.05      3.39 o 
  -6   2  15        1.05        2.49      2.24 o 
  -5   2  15       20.50       22.33      2.95 o 
  -4   2  15        0.17        8.15      4.26 o 
  -3   2  15        1.05       -3.75      5.80 o 
  -2   2  15        0.54       -1.96      4.00 o 
  -1   2  15        0.09       -1.18      5.25 o 
  -8   3  15        2.70        2.88      2.29 o 
  -7   3  15        0.48        2.08      2.45 o 
  -6   3  15        2.32        3.17      2.62 o 
  -5   3  15       21.66       18.11      5.09 o 
  -4   3  15        0.02       15.88      9.50 o 
  -3   3  15        0.49        8.11      4.48 o 
  -2   3  15        0.33        0.09      3.30 o 
  -1   3  15       12.75       15.37      5.45 o 
  -8   4  15       14.66       13.92      3.78 o 
  -7   4  15        7.90        6.53      3.22 o 
  -6   4  15        0.06       -0.22      2.51 o 
  -5   4  15        3.35        9.53      3.83 o 
  -4   4  15        0.08       -0.83      4.11 o 
  -3   4  15        1.37       12.59      5.07 o 
  -2   4  15        0.96        1.73      3.71 o 
  -7   5  15       10.66       15.69      4.25 o 
  -6   5  15        9.02       10.75      4.81 o 
  -5   5  15        1.98       -2.01      3.70 o 
  -4   5  15        3.54        5.89      2.74 o 
  -3   5  15       11.04       32.07     10.21 o 
  -6   6  15        0.19       -3.73      3.73 o 
  -5   6  15        1.71        4.88      2.66 o 
  -4  -6  16        3.08        7.09      5.39 o 
  -3  -6  16        0.00       -1.28      3.21 o 
  -2  -6  16        4.72        2.88      4.08 o 
  -5  -5  16        2.99        1.42      5.10 o 
  -4  -5  16        3.75        2.78      4.19 o 
  -3  -5  16        8.15        2.27      5.81 o 
  -2  -5  16        2.14        0.78      3.65 o 
  -1  -5  16        1.20        0.75      3.68 o 
  -6  -4  16        0.00        4.54      5.39 o 
  -5  -4  16        0.61       -1.80      4.19 o 
  -4  -4  16        4.20        5.12      4.59 o 
  -3  -4  16       21.83       28.84      5.32 o 
  -2  -4  16        5.12       10.77      3.81 o 
  -1  -4  16        0.42       -1.39      3.10 o 
  -6  -3  16        9.45        8.70      4.11 o 
  -5  -3  16       14.44       20.82      5.32 o 
  -4  -3  16        0.00        1.83      4.34 o 
  -3  -3  16       10.50       15.17      4.01 o 
  -2  -3  16        2.90        5.89      3.50 o 
  -1  -3  16        0.82        0.75      3.82 o 
  -7  -2  16        3.27       10.63      6.95 o 
  -6  -2  16       91.17      118.18      8.22 o 
  -5  -2  16        1.13        3.48      4.63 o 
  -4  -2  16        0.11       -0.07      5.39 o 
  -3  -2  16        7.86       10.75      4.67 o 
  -2  -2  16        0.45        1.68      5.51 o 
  -1  -2  16        0.18       -0.63      3.68 o 
  -7  -1  16       11.51       12.19      4.21 o 
  -6  -1  16        0.30        9.69     10.35 o 
  -5  -1  16        8.18       10.75      3.15 o 
  -4  -1  16        0.00        0.46      3.10 o 
  -3  -1  16        0.01        0.93      4.08 o 
  -2  -1  16        0.75        2.67      3.50 o 
  -1  -1  16        0.32       -1.10      3.30 o 
  -7   0  16        8.43       -1.48      5.91 o 
  -6   0  16        7.76        3.79      3.12 o 
  -5   0  16        2.03       -2.84      4.08 o 
  -4   0  16        0.00       -4.74      5.95 o 
  -3   0  16        5.71       10.13      4.73 o 
  -2   0  16        0.01       -0.10      6.66 o 
  -7   1  16        3.89        5.81      3.81 o 
  -6   1  16        0.11        2.22      2.66 o 
  -5   1  16        0.44       -2.78      2.78 o 
  -4   1  16        1.39        3.51      4.26 o 
  -3   1  16        9.26       13.99      4.99 o 
  -2   1  16        0.04        0.40      5.60 o 
  -7   2  16        1.09        2.69      2.23 o 
  -6   2  16       16.65       25.31      3.36 o 
  -5   2  16       15.44       14.89      3.42 o 
  -4   2  16        0.02        7.66      5.95 o 
  -3   2  16        0.54        5.35      3.91 o 
  -6   3  16        7.55       10.85      5.90 o 
  -5   3  16        5.37       22.01      3.95 o 
  -4   3  16        5.42       21.08      5.39 o 
                                                 
